# Supplementary material for: Genomic divergence landscape in recurrently hybridizing Chironomus sister taxa suggests stable steady state between mutual gene flow and isolation
Source: Evol Lett. 2020 Nov 6;5(1):86–100. doi: 10.1002/evl3.204 (PMC7857304; doi:10.1002/evl3.204)
Supplement: Supplementary file 2 — Supplementary Material [file EVL3-5-86-s002.xlsx]

## Sheet: sepSNPS per window
ID	scaffold	windowstart	obs. iso	obs. rest	sum(obs)	expect. iso	expect. rest	uncorrected	FDR	isolation window yes=1 no=0
scaffold1_0	scaffold1	0	10	47	57	12.198	44.802	0.477792	0.554086	0
scaffold1_10000	scaffold1	10000	50	98	148	31.672	116.328	0.000239362	0.000673158	1
scaffold1_20000	scaffold1	20000	19	76	95	20.33	74.67	0.73935	0.788467	0
scaffold1_30000	scaffold1	30000	90	153	243	52.002	190.998	2.79066e-09	2.13597e-08	1
scaffold1_40000	scaffold1	40000	88	92	180	38.52	141.48	2.41905e-19	6.66142e-18	1
scaffold1_50000	scaffold1	50000	21	33	54	11.556	42.444	0.00172687	0.00396174	1
scaffold1_60000	scaffold1	60000	64	88	152	32.528	119.472	4.83982e-10	4.17482e-09	1
scaffold1_70000	scaffold1	70000	41	91	132	28.248	103.752	0.00680411	0.013573	1
scaffold1_80000	scaffold1	80000	119	235	354	75.756	278.244	2.09337e-08	1.36879e-07	1
scaffold1_90000	scaffold1	90000	56	148	204	43.656	160.344	0.0350931	0.0584357	0
scaffold1_100000	scaffold1	100000	65	102	167	35.738	131.262	3.36835e-08	2.11926e-07	1
scaffold1_110000	scaffold1	110000	37	86	123	26.322	96.678	0.0188961	0.0337249	1
scaffold1_120000	scaffold1	120000	37	96	133	28.462	104.538	0.0710519	0.107993	0
scaffold1_130000	scaffold1	130000	46	75	121	25.894	95.106	8.32252e-06	3.21343e-05	1
scaffold1_140000	scaffold1	140000	62	138	200	42.8	157.2	0.000931942	0.00227965	1
scaffold1_150000	scaffold1	150000	50	64	114	24.396	89.604	5.0035e-09	3.68476e-08	1
scaffold1_160000	scaffold1	160000	36	63	99	21.186	77.814	0.000283146	0.000783447	1
scaffold1_170000	scaffold1	170000	43	78	121	25.894	95.106	0.0001496	0.000440685	1
scaffold1_180000	scaffold1	180000	43	84	127	27.178	99.822	0.000618722	0.00158393	1
scaffold1_190000	scaffold1	190000	135	144	279	59.706	219.294	4.21879e-28	2.88828e-26	1
scaffold1_200000	scaffold1	200000	30	42	72	15.408	56.592	2.75224e-05	9.50012e-05	1
scaffold1_210000	scaffold1	210000	62	115	177	37.878	139.122	9.83007e-06	3.72656e-05	1
scaffold1_220000	scaffold1	220000	28	48	76	16.264	59.736	0.00102917	0.00249075	1
scaffold1_230000	scaffold1	230000	150	211	361	77.254	283.746	1.0052e-20	3.23026e-19	1
scaffold1_240000	scaffold1	240000	54	86	140	29.96	110.04	7.27191e-07	3.53712e-06	1
scaffold1_250000	scaffold1	250000	39	101	140	29.96	110.04	0.0624783	0.096598	0
scaffold1_260000	scaffold1	260000	74	173	247	52.858	194.142	0.00103792	0.00251016	1
scaffold1_270000	scaffold1	270000	44	71	115	24.61	90.39	1.03992e-05	3.91661e-05	1
scaffold1_280000	scaffold1	280000	4	30	34	7.276	26.724	0.170721	0.230839	0
scaffold1_290000	scaffold1	290000	137	205	342	73.188	268.812	3.9832e-17	8.65658e-16	1
scaffold1_300000	scaffold1	300000	115	184	299	63.986	235.014	6.31866e-13	8.24138e-12	1
scaffold1_310000	scaffold1	310000	104	164	268	57.352	210.648	3.7102e-12	4.29862e-11	1
scaffold1_320000	scaffold1	320000	72	133	205	43.87	161.13	1.66423e-06	7.43708e-06	1
scaffold1_330000	scaffold1	330000	45	109	154	32.956	121.044	0.0179609	0.0322586	1
scaffold1_340000	scaffold1	340000	38	81	119	25.466	93.534	0.00508581	0.0104684	1
scaffold1_350000	scaffold1	350000	89	102	191	40.874	150.126	2.05347e-17	4.57762e-16	1
scaffold1_360000	scaffold1	360000	91	151	242	51.788	190.212	7.94571e-10	6.66155e-09	1
scaffold1_370000	scaffold1	370000	48	63	111	23.754	87.246	2.00858e-08	1.31882e-07	1
scaffold1_380000	scaffold1	380000	61	60	121	25.894	95.106	7.15968e-15	1.17771e-13	1
scaffold1_390000	scaffold1	390000	71	112	183	39.162	143.838	9.54913e-09	6.71268e-08	1
scaffold1_400000	scaffold1	400000	85	116	201	43.014	157.986	5.16637e-13	6.82583e-12	1
scaffold1_410000	scaffold1	410000	129	185	314	67.196	246.804	1.82848e-17	4.10779e-16	1
scaffold1_420000	scaffold1	420000	92	145	237	50.718	186.282	6.21998e-11	6.06965e-10	1
scaffold1_430000	scaffold1	430000	6	14	20	4.28	15.72	0.348364	0.42484	0
scaffold1_440000	scaffold1	440000	1	0	1	0.214	0.786	0.055304	0.0869177	0
scaffold1_450000	scaffold1	450000	2	5	7	1.498	5.502	0.643628	0.704784	0
scaffold1_460000	scaffold1	460000	18	29	47	10.058	36.942	0.00473341	0.00983769	1
scaffold1_470000	scaffold1	470000	28	63	91	19.474	71.526	0.0293133	0.0497927	1
scaffold1_480000	scaffold1	480000	20	44	64	13.696	50.304	0.0546867	0.0862686	0
scaffold1_490000	scaffold1	490000	3	11	14	2.996	11.004	0.99792	0.998439	0
scaffold1_500000	scaffold1	500000	42	66	108	23.112	84.888	9.35569e-06	3.56938e-05	1
scaffold1_510000	scaffold1	510000	0	0	0	0	0	NA	NA	0
scaffold10_0	scaffold10	0	23	16	39	8.346	30.654	1.05622e-08	7.3414e-08	1
scaffold10_10000	scaffold10	10000	56	54	110	23.54	86.46	4.47801e-14	6.79191e-13	1
scaffold10_20000	scaffold10	20000	88	74	162	34.668	127.332	1.66864e-24	7.81148e-23	1
scaffold10_30000	scaffold10	30000	12	11	23	4.922	18.078	0.000319987	0.000873796	1
scaffold100_0	scaffold100	0	21	66	87	18.618	68.382	0.533496	0.605628	0
scaffold100_20000	scaffold100	20000	21	112	133	28.462	104.538	0.114646	0.16387	0
scaffold100_30000	scaffold100	30000	28	123	151	32.314	118.686	0.391998	0.468844	0
scaffold100_40000	scaffold100	40000	25	217	242	51.788	190.212	2.68456e-05	9.28315e-05	0
scaffold100_50000	scaffold100	50000	39	144	183	39.162	143.838	0.976706	0.982684	0
scaffold100_60000	scaffold100	60000	54	258	312	66.768	245.232	0.077986	0.116972	0
scaffold100_70000	scaffold100	70000	25	118	143	30.602	112.398	0.253355	0.324343	0
scaffold100_80000	scaffold100	80000	25	120	145	31.03	113.97	0.222087	0.290103	0
scaffold100_90000	scaffold100	90000	37	152	189	40.446	148.554	0.541083	0.612636	0
scaffold100_100000	scaffold100	100000	39	207	246	52.644	193.356	0.0339155	0.0566818	0
scaffold100_110000	scaffold100	110000	34	114	148	31.672	116.328	0.640794	0.702437	0
scaffold100_120000	scaffold100	120000	50	117	167	35.738	131.262	0.0071251	0.014127	1
scaffold100_130000	scaffold100	130000	25	101	126	26.964	99.036	0.669658	0.727904	0
scaffold100_140000	scaffold100	140000	47	253	300	64.2	235.8	0.0154649	0.0282739	0
scaffold100_150000	scaffold100	150000	79	157	236	50.504	185.496	6.10198e-06	2.43083e-05	1
scaffold100_160000	scaffold100	160000	100	238	338	72.332	265.668	0.000243071	0.000683256	1
scaffold100_170000	scaffold100	170000	97	170	267	57.138	209.862	2.71113e-09	2.0797e-08	1
scaffold100_180000	scaffold100	180000	46	155	201	43.014	157.986	0.607574	0.672877	0
scaffold100_190000	scaffold100	190000	46	126	172	36.808	135.192	0.0874615	0.129315	0
scaffold100_200000	scaffold100	200000	70	155	225	48.15	176.85	0.000382683	0.00102592	1
scaffold100_210000	scaffold100	210000	89	162	251	53.714	197.286	5.61665e-08	3.38739e-07	1
scaffold100_220000	scaffold100	220000	81	226	307	65.698	241.302	0.0332197	0.0556479	0
scaffold100_230000	scaffold100	230000	38	153	191	40.874	150.126	0.612119	0.676698	0
scaffold100_240000	scaffold100	240000	31	203	234	50.076	183.924	0.00236097	0.00525634	0
scaffold100_250000	scaffold100	250000	49	158	207	44.298	162.702	0.425535	0.502673	0
scaffold100_260000	scaffold100	260000	12	31	43	9.202	33.798	0.29816	0.372452	0
scaffold100_270000	scaffold100	270000	69	169	238	50.932	187.068	0.00429502	0.00901309	1
scaffold100_280000	scaffold100	280000	75	140	215	46.01	168.99	1.4305e-06	6.49479e-06	1
scaffold100_290000	scaffold100	290000	55	112	167	35.738	131.262	0.000278698	0.000772744	1
scaffold100_300000	scaffold100	300000	61	80	141	30.174	110.826	2.45491e-10	2.21582e-09	1
scaffold100_310000	scaffold100	310000	20	56	76	16.264	59.736	0.296061	0.370579	0
scaffold100_320000	scaffold100	320000	62	68	130	27.82	102.18	2.68321e-13	3.68857e-12	1
scaffold100_330000	scaffold100	330000	37	87	124	26.536	97.464	0.0219501	0.0385412	1
scaffold100_10000	scaffold100	10000	0	0	0	0	0	NA	NA	0
scaffold100_340000	scaffold100	340000	0	0	0	0	0	NA	NA	0
scaffold100_350000	scaffold100	350000	0	0	0	0	0	NA	NA	0
scaffold101_0	scaffold101	0	5	45	50	10.7	39.3	0.0493571	0.0788376	0
scaffold101_10000	scaffold101	10000	31	182	213	45.582	167.418	0.0148434	0.0272325	0
scaffold101_20000	scaffold101	20000	22	108	130	27.82	102.18	0.213275	0.280199	0
scaffold101_30000	scaffold101	30000	46	177	223	47.722	175.278	0.778583	0.821406	0
scaffold101_40000	scaffold101	40000	53	200	253	54.142	198.858	0.861032	0.890384	0
scaffold101_50000	scaffold101	50000	38	156	194	41.516	152.484	0.538223	0.609916	0
scaffold101_60000	scaffold101	60000	28	142	170	36.38	133.62	0.117087	0.166837	0
scaffold101_70000	scaffold101	70000	24	170	194	41.516	152.484	0.00216719	0.00486432	0
scaffold101_80000	scaffold101	80000	44	138	182	38.948	143.052	0.3612	0.43815	0
scaffold101_90000	scaffold101	90000	33	83	116	24.824	91.176	0.0641773	0.0987638	0
scaffold101_100000	scaffold101	100000	46	151	197	42.158	154.842	0.504497	0.579047	0
scaffold101_110000	scaffold101	110000	52	249	301	64.414	236.586	0.0810444	0.120942	0
scaffold101_120000	scaffold101	120000	12	98	110	23.54	86.46	0.00730046	0.0144433	0
scaffold101_130000	scaffold101	130000	29	169	198	42.372	155.628	0.020498	0.0363033	0
scaffold101_140000	scaffold101	140000	22	52	74	15.836	58.164	0.0806124	0.120401	0
scaffold101_150000	scaffold101	150000	24	93	117	25.038	91.962	0.814997	0.851268	0
scaffold101_160000	scaffold101	160000	18	28	46	9.844	36.156	0.00336668	0.00723234	1
scaffold101_180000	scaffold101	180000	14	81	95	20.33	74.67	0.113303	0.162178	0
scaffold101_190000	scaffold101	190000	62	155	217	46.438	170.562	0.00999995	0.0191222	1
scaffold101_200000	scaffold101	200000	58	133	191	40.874	150.126	0.00251534	0.00556285	1
scaffold101_210000	scaffold101	210000	32	121	153	32.742	120.258	0.883712	0.90917	0
scaffold101_220000	scaffold101	220000	37	119	156	33.384	122.616	0.480245	0.556522	0
scaffold101_230000	scaffold101	230000	53	166	219	46.866	172.134	0.312181	0.38723	0
scaffold101_240000	scaffold101	240000	42	138	180	38.52	141.48	0.527094	0.599422	0
scaffold101_250000	scaffold101	250000	45	134	179	38.306	140.694	0.222485	0.290513	0
scaffold101_260000	scaffold101	260000	16	87	103	22.042	80.958	0.146616	0.202968	0
scaffold101_270000	scaffold101	270000	92	276	368	78.752	289.248	0.092207	0.135383	0
scaffold101_280000	scaffold101	280000	59	151	210	44.94	165.06	0.0179966	0.0322991	1
scaffold101_290000	scaffold101	290000	104	263	367	78.538	288.462	0.00119229	0.0028434	1
scaffold101_300000	scaffold101	300000	100	234	334	71.476	262.524	0.000141481	0.000418906	1
scaffold101_310000	scaffold101	310000	28	194	222	47.508	174.492	0.00141093	0.00330655	0
scaffold101_320000	scaffold101	320000	0	43	43	9.202	33.798	0.000622527	0.00159344	0
scaffold101_330000	scaffold101	330000	28	188	216	46.224	169.776	0.00249934	0.00552907	0
scaffold101_340000	scaffold101	340000	18	158	176	37.664	138.336	0.00030142	0.000828973	0
scaffold101_350000	scaffold101	350000	37	102	139	29.746	109.254	0.13356	0.187213	0
scaffold101_360000	scaffold101	360000	150	284	434	92.876	341.124	2.29613e-11	2.36875e-10	1
scaffold101_370000	scaffold101	370000	122	277	399	85.386	313.614	7.84644e-06	3.04727e-05	1
scaffold101_380000	scaffold101	380000	98	150	248	53.072	194.928	3.49533e-12	4.06103e-11	1
scaffold101_390000	scaffold101	390000	14	211	225	48.15	176.85	2.83831e-08	1.8101e-07	0
scaffold101_400000	scaffold101	400000	16	196	212	45.368	166.632	8.74341e-07	4.18124e-06	0
scaffold101_410000	scaffold101	410000	17	157	174	37.236	136.764	0.000183641	0.000529698	0
scaffold101_420000	scaffold101	420000	10	95	105	22.47	82.53	0.0030048	0.00653599	0
scaffold101_430000	scaffold101	430000	11	154	165	35.31	129.69	3.94039e-06	1.63477e-05	0
scaffold101_440000	scaffold101	440000	15	168	183	39.162	143.838	1.33061e-05	4.90371e-05	0
scaffold101_450000	scaffold101	450000	11	204	215	46.01	168.99	5.82292e-09	4.23243e-08	0
scaffold101_460000	scaffold101	460000	8	124	132	28.248	103.752	1.73035e-05	6.21041e-05	0
scaffold101_470000	scaffold101	470000	23	220	243	52.002	190.998	5.72359e-06	2.29806e-05	0
scaffold101_480000	scaffold101	480000	6	134	140	29.96	110.04	7.91418e-07	3.81418e-06	0
scaffold101_490000	scaffold101	490000	14	174	188	40.232	147.768	3.08897e-06	1.31009e-05	0
scaffold101_500000	scaffold101	500000	7	136	143	30.602	112.398	1.49121e-06	6.74041e-06	0
scaffold101_510000	scaffold101	510000	13	200	213	45.582	167.418	5.22748e-08	3.16924e-07	0
scaffold101_520000	scaffold101	520000	13	249	262	56.068	205.932	8.71986e-11	8.36768e-10	0
scaffold101_530000	scaffold101	530000	8	116	124	26.536	97.464	4.93465e-05	0.000161453	0
scaffold101_540000	scaffold101	540000	8	213	221	47.294	173.706	1.15725e-10	1.0882e-09	0
scaffold101_550000	scaffold101	550000	6	213	219	46.866	172.134	1.65965e-11	1.74646e-10	0
scaffold101_560000	scaffold101	560000	5	191	196	41.944	154.056	1.24087e-10	1.16431e-09	0
scaffold101_570000	scaffold101	570000	9	151	160	34.24	125.76	1.14273e-06	5.29514e-06	0
scaffold101_580000	scaffold101	580000	14	168	182	38.948	143.052	6.51287e-06	2.57203e-05	0
scaffold101_590000	scaffold101	590000	32	234	266	56.924	209.076	0.000194437	0.00055833	0
scaffold101_600000	scaffold101	600000	16	245	261	55.854	205.146	1.79919e-09	1.41525e-08	0
scaffold101_610000	scaffold101	610000	10	158	168	35.952	132.048	1.05014e-06	4.90545e-06	0
scaffold101_620000	scaffold101	620000	8	91	99	21.186	77.814	0.00123228	0.00293152	0
scaffold101_630000	scaffold101	630000	21	198	219	46.866	172.134	2.02823e-05	7.17543e-05	0
scaffold101_640000	scaffold101	640000	58	242	300	64.2	235.8	0.382774	0.460099	0
scaffold101_650000	scaffold101	650000	18	128	146	31.244	114.756	0.00752789	0.0148441	0
scaffold101_660000	scaffold101	660000	13	239	252	53.928	198.072	3.2491e-10	2.87932e-09	0
scaffold101_670000	scaffold101	670000	9	126	135	28.89	106.11	2.99332e-05	0.000102364	0
scaffold101_680000	scaffold101	680000	4	163	167	35.738	131.262	2.12053e-09	1.64633e-08	0
scaffold101_690000	scaffold101	690000	14	147	161	34.454	126.546	8.47715e-05	0.000264468	0
scaffold101_700000	scaffold101	700000	17	251	268	57.352	210.648	1.85444e-09	1.45672e-08	0
scaffold101_710000	scaffold101	710000	18	203	221	47.294	173.706	1.55e-06	6.97158e-06	0
scaffold101_720000	scaffold101	720000	15	171	186	39.804	146.196	9.22756e-06	3.5236e-05	0
scaffold101_730000	scaffold101	730000	3	110	113	24.182	88.818	1.18229e-06	5.46064e-06	0
scaffold101_740000	scaffold101	740000	7	219	226	48.364	177.636	1.96121e-11	2.03903e-10	0
scaffold101_750000	scaffold101	750000	18	227	245	52.43	192.57	8.16943e-08	4.77082e-07	0
scaffold101_760000	scaffold101	760000	19	180	199	42.586	156.414	4.56778e-05	0.000150473	0
scaffold101_770000	scaffold101	770000	13	211	224	47.936	176.064	1.25887e-08	8.64929e-08	0
scaffold101_780000	scaffold101	780000	8	178	186	39.804	146.196	1.30047e-08	8.90332e-08	0
scaffold101_790000	scaffold101	790000	18	270	288	61.632	226.368	3.63629e-10	3.2053e-09	0
scaffold101_800000	scaffold101	800000	37	266	303	64.842	238.158	9.62057e-05	0.00029614	0
scaffold101_810000	scaffold101	810000	35	215	250	53.5	196.5	0.00433249	0.00908732	0
scaffold101_820000	scaffold101	820000	20	94	114	24.396	89.604	0.315431	0.390395	0
scaffold101_830000	scaffold101	830000	36	174	210	44.94	165.06	0.132526	0.18593	0
scaffold101_840000	scaffold101	840000	27	132	159	34.026	124.974	0.174274	0.234946	0
scaffold101_850000	scaffold101	850000	42	265	307	65.698	241.302	0.000974454	0.00237025	0
scaffold101_860000	scaffold101	860000	26	150	176	37.664	138.336	0.0320534	0.0538503	0
scaffold101_870000	scaffold101	870000	22	192	214	45.796	168.204	7.30156e-05	0.000230365	0
scaffold101_880000	scaffold101	880000	6	136	142	30.388	111.612	6.03315e-07	2.98914e-06	0
scaffold101_890000	scaffold101	890000	38	227	265	56.71	208.29	0.00507213	0.0104439	0
scaffold101_900000	scaffold101	900000	36	206	242	51.788	190.212	0.0133393	0.0247484	0
scaffold101_910000	scaffold101	910000	69	146	215	46.01	168.99	0.000131851	0.00039247	1
scaffold101_920000	scaffold101	920000	43	133	176	37.664	138.336	0.326735	0.402402	0
scaffold101_930000	scaffold101	930000	48	206	254	54.356	199.644	0.330847	0.406801	0
scaffold101_940000	scaffold101	940000	25	115	140	29.96	110.04	0.306727	0.381366	0
scaffold101_950000	scaffold101	950000	20	126	146	31.244	114.756	0.0232709	0.0405061	0
scaffold101_960000	scaffold101	960000	46	263	309	66.126	242.874	0.0052441	0.0107622	0
scaffold101_970000	scaffold101	970000	51	249	300	64.2	235.8	0.063139	0.0974455	0
scaffold101_980000	scaffold101	980000	23	157	180	38.52	141.48	0.0047938	0.00994174	0
scaffold101_990000	scaffold101	990000	45	145	190	40.66	149.34	0.442662	0.519363	0
scaffold101_1000000	scaffold101	1000000	34	93	127	27.178	99.822	0.139939	0.195018	0
scaffold101_1010000	scaffold101	1010000	73	227	300	64.2	235.8	0.215417	0.282626	0
scaffold101_1020000	scaffold101	1020000	42	235	277	59.278	217.722	0.0113656	0.0214349	0
scaffold101_1030000	scaffold101	1030000	11	119	130	27.82	102.18	0.000321952	0.000877918	0
scaffold101_1040000	scaffold101	1040000	42	245	287	61.418	225.582	0.00519374	0.0106677	0
scaffold101_1050000	scaffold101	1050000	41	269	310	66.34	243.66	0.000449464	0.00118525	0
scaffold101_1060000	scaffold101	1060000	42	220	262	56.068	205.932	0.034077	0.0569078	0
scaffold101_1070000	scaffold101	1070000	45	224	269	57.566	211.434	0.0617466	0.0955946	0
scaffold101_1080000	scaffold101	1080000	30	127	157	33.598	123.402	0.483832	0.559819	0
scaffold101_1090000	scaffold101	1090000	42	262	304	65.056	238.944	0.00126302	0.00299723	0
scaffold101_1100000	scaffold101	1100000	27	234	261	55.854	205.146	1.33192e-05	4.90744e-05	0
scaffold101_1110000	scaffold101	1110000	65	185	250	53.5	196.5	0.0761604	0.114568	0
scaffold101_1120000	scaffold101	1120000	39	173	212	45.368	166.632	0.286246	0.360194	0
scaffold101_1130000	scaffold101	1130000	43	199	242	51.788	190.212	0.168385	0.228304	0
scaffold101_1140000	scaffold101	1140000	46	142	188	40.232	147.768	0.305024	0.379577	0
scaffold101_1150000	scaffold101	1150000	27	129	156	33.384	122.616	0.212665	0.279545	0
scaffold101_1160000	scaffold101	1160000	57	146	203	43.442	159.558	0.0203289	0.036048	1
scaffold101_1170000	scaffold101	1170000	63	206	269	57.566	211.434	0.419183	0.496049	0
scaffold101_1180000	scaffold101	1180000	33	157	190	40.66	149.34	0.175423	0.236294	0
scaffold101_1190000	scaffold101	1190000	33	233	266	56.924	209.076	0.000348043	0.000941628	0
scaffold101_1200000	scaffold101	1200000	12	140	152	32.528	119.472	4.91107e-05	0.000160772	0
scaffold101_1210000	scaffold101	1210000	31	259	290	62.06	227.94	8.70067e-06	3.34304e-05	0
scaffold101_1220000	scaffold101	1220000	63	343	406	86.884	319.116	0.00385013	0.00815458	0
scaffold101_1230000	scaffold101	1230000	37	274	311	66.554	244.446	4.38526e-05	0.000145122	0
scaffold101_1240000	scaffold101	1240000	38	208	246	52.644	193.356	0.0228141	0.0398994	0
scaffold101_1250000	scaffold101	1250000	38	338	376	80.464	295.536	9.31513e-08	5.37824e-07	0
scaffold101_1260000	scaffold101	1260000	8	214	222	47.508	174.492	1.01081e-10	9.64641e-10	0
scaffold101_1270000	scaffold101	1270000	24	320	344	73.616	270.384	6.90739e-11	6.69518e-10	0
scaffold101_1280000	scaffold101	1280000	16	193	209	44.726	164.274	1.26682e-06	5.8157e-06	0
scaffold101_1290000	scaffold101	1290000	12	201	213	45.582	167.418	2.01788e-08	1.32342e-07	0
scaffold101_1300000	scaffold101	1300000	8	177	185	39.59	145.41	1.4876e-08	1.00182e-07	0
scaffold101_1310000	scaffold101	1310000	32	262	294	62.916	231.084	1.1009e-05	4.12298e-05	0
scaffold101_1320000	scaffold101	1320000	12	208	220	47.08	172.92	8.08214e-09	5.75857e-08	0
scaffold101_1330000	scaffold101	1330000	12	197	209	44.726	164.274	3.39919e-08	2.13634e-07	0
scaffold101_1340000	scaffold101	1340000	17	218	235	50.29	184.71	1.1905e-07	6.71903e-07	0
scaffold101_1350000	scaffold101	1350000	34	280	314	67.196	246.804	4.92976e-06	2.00993e-05	0
scaffold101_1360000	scaffold101	1360000	55	423	478	102.292	375.708	1.33345e-07	7.46261e-07	0
scaffold101_1370000	scaffold101	1370000	44	253	297	63.558	233.442	0.00565539	0.0115	0
scaffold101_1380000	scaffold101	1380000	33	200	233	49.862	183.138	0.00707114	0.0140377	0
scaffold101_1390000	scaffold101	1390000	39	142	181	38.734	142.266	0.96155	0.971081	0
scaffold101_1400000	scaffold101	1400000	18	161	179	38.306	140.694	0.000215036	0.000610095	0
scaffold101_1410000	scaffold101	1410000	23	281	304	65.056	238.944	4.07067e-09	3.03391e-08	0
scaffold101_1420000	scaffold101	1420000	13	329	342	73.188	268.812	2.09513e-15	3.72968e-14	0
scaffold101_1430000	scaffold101	1430000	16	180	196	41.944	154.056	6.22901e-06	2.47711e-05	0
scaffold101_1440000	scaffold101	1440000	41	297	338	72.332	265.668	3.24736e-05	0.000110203	0
scaffold101_1450000	scaffold101	1450000	36	213	249	53.286	195.714	0.00756218	0.0149015	0
scaffold101_1460000	scaffold101	1460000	71	124	195	41.73	153.27	3.2083e-07	1.67066e-06	1
scaffold101_1470000	scaffold101	1470000	70	282	352	75.328	276.672	0.488668	0.564428	0
scaffold101_1480000	scaffold101	1480000	54	122	176	37.664	138.336	0.00267844	0.00588955	1
scaffold101_1490000	scaffold101	1490000	3	12	15	3.21	11.79	0.89482	0.918361	0
scaffold101_170000	scaffold101	170000	0	0	0	0	0	NA	NA	0
scaffold102_0	scaffold102	0	0	0	0	0	0	NA	NA	0
scaffold103_0	scaffold103	0	17	79	96	20.544	75.456	0.377808	0.455046	0
scaffold103_10000	scaffold103	10000	29	107	136	29.104	106.896	0.982652	0.986353	0
scaffold103_20000	scaffold103	20000	33	125	158	33.812	124.188	0.874843	0.902163	0
scaffold103_30000	scaffold103	30000	8	21	29	6.206	22.794	0.416631	0.493333	0
scaffold103_40000	scaffold103	40000	23	80	103	22.042	80.958	0.817968	0.853907	0
scaffold103_50000	scaffold103	50000	68	209	277	59.278	217.722	0.201325	0.266826	0
scaffold103_60000	scaffold103	60000	42	124	166	35.524	130.476	0.220364	0.288088	0
scaffold103_70000	scaffold103	70000	20	48	68	14.552	53.448	0.107205	0.154574	0
scaffold103_80000	scaffold103	80000	35	106	141	30.174	110.826	0.321701	0.396851	0
scaffold103_90000	scaffold103	90000	8	34	42	8.988	33.012	0.710102	0.763197	0
scaffold103_110000	scaffold103	110000	33	277	310	66.34	243.66	3.89193e-06	1.61683e-05	0
scaffold103_120000	scaffold103	120000	60	313	373	79.822	293.178	0.0123318	0.0230644	0
scaffold103_130000	scaffold103	130000	13	217	230	49.22	180.78	5.77098e-09	4.19996e-08	0
scaffold103_140000	scaffold103	140000	39	230	269	57.566	211.434	0.00577845	0.0117268	0
scaffold103_150000	scaffold103	150000	26	203	229	49.006	179.994	0.000209852	0.000597934	0
scaffold103_160000	scaffold103	160000	23	241	264	56.496	207.504	4.99297e-07	2.50894e-06	0
scaffold103_170000	scaffold103	170000	17	243	260	55.64	204.36	5.12839e-09	3.75757e-08	0
scaffold103_180000	scaffold103	180000	18	180	198	42.372	155.628	2.40871e-05	8.39799e-05	0
scaffold103_190000	scaffold103	190000	18	221	239	51.146	187.854	1.71594e-07	9.37597e-07	0
scaffold103_200000	scaffold103	200000	39	240	279	59.706	219.294	0.00250641	0.00554379	0
scaffold103_210000	scaffold103	210000	113	342	455	97.37	357.63	0.073997	0.111705	0
scaffold103_220000	scaffold103	220000	27	106	133	28.462	104.538	0.757243	0.803738	0
scaffold103_230000	scaffold103	230000	33	218	251	53.714	197.286	0.00143295	0.00335134	0
scaffold103_240000	scaffold103	240000	29	188	217	46.438	170.562	0.00389741	0.00824867	0
scaffold103_250000	scaffold103	250000	25	202	227	48.578	178.422	0.000135789	0.000403225	0
scaffold103_260000	scaffold103	260000	34	299	333	71.262	261.738	6.39752e-07	3.15074e-06	0
scaffold103_270000	scaffold103	270000	31	225	256	54.784	201.216	0.000289534	0.000798737	0
scaffold103_280000	scaffold103	280000	21	181	202	43.228	158.772	0.000137096	0.000406757	0
scaffold103_290000	scaffold103	290000	32	235	267	57.138	209.862	0.000176071	0.000509987	0
scaffold103_300000	scaffold103	300000	18	122	140	29.96	110.04	0.0137161	0.0253956	0
scaffold103_310000	scaffold103	310000	27	193	220	47.08	172.92	0.000963704	0.00234739	0
scaffold103_320000	scaffold103	320000	19	137	156	33.384	122.616	0.00498481	0.0102923	0
scaffold103_330000	scaffold103	330000	13	92	105	22.47	82.53	0.0242343	0.041972	0
scaffold103_340000	scaffold103	340000	94	225	319	68.266	250.734	0.000442866	0.00117006	1
scaffold103_350000	scaffold103	350000	53	125	178	38.092	139.908	0.00643935	0.0129422	1
scaffold103_360000	scaffold103	360000	41	44	85	18.19	66.81	1.61438e-09	1.28328e-08	1
scaffold103_370000	scaffold103	370000	82	174	256	54.784	201.216	3.36129e-05	0.000113757	1
scaffold103_380000	scaffold103	380000	73	192	265	56.71	208.29	0.0146895	0.0269845	1
scaffold103_390000	scaffold103	390000	30	162	192	41.088	150.912	0.0510425	0.0811406	0
scaffold103_400000	scaffold103	400000	24	172	196	41.944	154.056	0.00177705	0.00406286	0
scaffold103_410000	scaffold103	410000	17	223	240	51.36	188.64	6.37648e-08	3.79935e-07	0
scaffold103_420000	scaffold103	420000	32	322	354	75.756	278.244	1.4242e-08	9.66635e-08	0
scaffold103_430000	scaffold103	430000	22	209	231	49.434	181.566	1.07685e-05	4.04501e-05	0
scaffold103_440000	scaffold103	440000	18	148	166	35.524	130.476	0.000911998	0.0022375	0
scaffold103_450000	scaffold103	450000	17	169	186	39.804	146.196	4.56284e-05	0.000150424	0
scaffold103_460000	scaffold103	460000	29	228	257	54.998	202.002	7.68011e-05	0.000241341	0
scaffold103_470000	scaffold103	470000	14	89	103	22.042	80.958	0.0533484	0.0843803	0
scaffold103_480000	scaffold103	480000	49	224	273	58.422	214.578	0.164404	0.223607	0
scaffold103_490000	scaffold103	490000	18	139	157	33.598	123.402	0.002403	0.00533963	0
scaffold103_500000	scaffold103	500000	49	323	372	79.608	292.392	0.000109097	0.000331346	0
scaffold103_510000	scaffold103	510000	21	179	200	42.8	157.2	0.000170883	0.000496789	0
scaffold103_520000	scaffold103	520000	41	158	199	42.586	156.414	0.783984	0.825695	0
scaffold103_530000	scaffold103	530000	29	218	247	52.858	194.142	0.000214403	0.000609399	0
scaffold103_540000	scaffold103	540000	44	197	241	51.574	189.426	0.234206	0.303644	0
scaffold103_550000	scaffold103	550000	21	240	261	55.854	205.146	1.43786e-07	7.98752e-07	0
scaffold103_560000	scaffold103	560000	12	170	182	38.948	143.052	1.11322e-06	5.17083e-06	0
scaffold103_570000	scaffold103	570000	25	124	149	31.886	117.114	0.168981	0.229006	0
scaffold103_580000	scaffold103	580000	22	171	193	41.302	151.698	0.000704802	0.00178269	0
scaffold103_590000	scaffold103	590000	4	15	19	4.066	14.934	0.97055	0.978003	0
scaffold103_100000	scaffold103	100000	0	0	0	0	0	NA	NA	0
scaffold104_0	scaffold104	0	0	0	0	0	0	NA	NA	0
scaffold105_0	scaffold105	0	3	59	62	13.268	48.732	0.00147481	0.00343297	0
scaffold105_10000	scaffold105	10000	41	177	218	46.652	171.348	0.350627	0.427149	0
scaffold105_20000	scaffold105	20000	67	245	312	66.768	245.232	0.974452	0.980737	0
scaffold105_30000	scaffold105	30000	24	205	229	49.006	179.994	5.59902e-05	0.0001809	0
scaffold105_40000	scaffold105	40000	28	166	194	41.516	152.484	0.0179776	0.0322751	0
scaffold105_50000	scaffold105	50000	38	181	219	46.866	172.134	0.144073	0.199943	0
scaffold105_60000	scaffold105	60000	50	235	285	60.99	224.01	0.112446	0.161125	0
scaffold105_70000	scaffold105	70000	39	278	317	67.838	249.162	7.83883e-05	0.000245838	0
scaffold105_80000	scaffold105	80000	11	65	76	16.264	59.736	0.140945	0.196341	0
scaffold105_90000	scaffold105	90000	28	218	246	52.644	193.356	0.000127562	0.000381608	0
scaffold105_100000	scaffold105	100000	10	117	127	27.178	99.822	0.000201876	0.000577965	0
scaffold105_110000	scaffold105	110000	9	71	80	17.12	62.88	0.0268585	0.0460337	0
scaffold105_120000	scaffold105	120000	37	272	309	66.126	242.874	5.34468e-05	0.000173459	0
scaffold105_130000	scaffold105	130000	19	180	199	42.586	156.414	4.56778e-05	0.000150473	0
scaffold105_140000	scaffold105	140000	13	14	27	5.778	21.222	0.000701762	0.00177526	1
scaffold105_150000	scaffold105	150000	59	107	166	35.524	130.476	8.88163e-06	3.40426e-05	1
scaffold105_160000	scaffold105	160000	39	63	102	21.828	80.172	3.3871e-05	0.000114519	1
scaffold105_170000	scaffold105	170000	12	25	37	7.918	29.082	0.101784	0.147568	0
scaffold105_180000	scaffold105	180000	0	0	0	0	0	NA	NA	0
scaffold106_0	scaffold106	0	14	56	70	14.98	55.02	0.775184	0.818917	0
scaffold106_10000	scaffold106	10000	25	167	192	41.088	150.912	0.00464089	0.00966862	0
scaffold106_20000	scaffold106	20000	16	195	211	45.154	165.846	9.89496e-07	4.6675e-06	0
scaffold106_30000	scaffold106	30000	25	271	296	63.344	232.656	5.50514e-08	3.32942e-07	0
scaffold106_40000	scaffold106	40000	22	134	156	33.384	122.616	0.026259	0.0450954	0
scaffold106_50000	scaffold106	50000	9	87	96	20.544	75.456	0.00406876	0.00856839	0
scaffold106_60000	scaffold106	60000	6	84	90	19.26	70.74	0.000654324	0.00166449	0
scaffold106_70000	scaffold106	70000	15	117	132	28.248	103.752	0.0049304	0.0101872	0
scaffold106_80000	scaffold106	80000	12	102	114	24.396	89.604	0.004643	0.00967069	0
scaffold106_90000	scaffold106	90000	7	109	116	24.824	91.176	5.4571e-05	0.000176546	0
scaffold106_100000	scaffold106	100000	17	198	215	46.01	168.99	1.40684e-06	6.39239e-06	0
scaffold106_110000	scaffold106	110000	21	208	229	49.006	179.994	6.40743e-06	2.53571e-05	0
scaffold106_120000	scaffold106	120000	16	151	167	35.738	131.262	0.000195977	0.000562286	0
scaffold106_130000	scaffold106	130000	13	81	94	20.116	73.884	0.0735196	0.111159	0
scaffold106_140000	scaffold106	140000	10	127	137	29.318	107.682	5.716e-05	0.000184336	0
scaffold106_150000	scaffold106	150000	12	174	186	39.804	146.196	6.66522e-07	3.26771e-06	0
scaffold106_160000	scaffold106	160000	15	182	197	42.158	154.842	2.3832e-06	1.03509e-05	0
scaffold106_170000	scaffold106	170000	17	235	252	53.928	198.072	1.41128e-08	9.58617e-08	0
scaffold106_180000	scaffold106	180000	23	211	234	50.076	183.924	1.59047e-05	5.75725e-05	0
scaffold106_190000	scaffold106	190000	14	115	129	27.606	101.394	0.00349016	0.00746703	0
scaffold106_200000	scaffold106	200000	14	173	187	40.018	146.982	3.49908e-06	1.46643e-05	0
scaffold106_210000	scaffold106	210000	12	227	239	51.146	187.854	6.65616e-10	5.646e-09	0
scaffold106_220000	scaffold106	220000	16	212	228	48.792	179.208	1.18887e-07	6.71417e-07	0
scaffold106_230000	scaffold106	230000	12	120	132	28.248	103.752	0.000564297	0.00145666	0
scaffold106_240000	scaffold106	240000	29	189	218	46.652	171.348	0.0035562	0.00759051	0
scaffold106_250000	scaffold106	250000	19	151	170	36.38	133.62	0.00115333	0.00276113	0
scaffold106_260000	scaffold106	260000	30	214	244	52.216	191.784	0.000524757	0.00136353	0
scaffold106_270000	scaffold106	270000	17	132	149	31.886	117.114	0.00294432	0.00641735	0
scaffold106_280000	scaffold106	280000	20	154	174	37.236	136.764	0.00144262	0.00336988	0
scaffold106_290000	scaffold106	290000	27	142	169	36.166	132.834	0.0855838	0.126922	0
scaffold106_300000	scaffold106	300000	27	191	218	46.652	171.348	0.0011731	0.0028015	0
scaffold106_310000	scaffold106	310000	14	116	130	27.82	102.18	0.00312251	0.00675217	0
scaffold106_320000	scaffold106	320000	18	196	214	45.796	168.204	3.60498e-06	1.50499e-05	0
scaffold106_330000	scaffold106	330000	14	141	155	33.17	121.83	0.000173772	0.000504509	0
scaffold106_340000	scaffold106	340000	49	221	270	57.78	212.22	0.192626	0.256652	0
scaffold106_350000	scaffold106	350000	26	172	198	42.372	155.628	0.00455474	0.00950628	0
scaffold106_360000	scaffold106	360000	28	153	181	38.734	142.266	0.0517294	0.0821405	0
scaffold106_370000	scaffold106	370000	14	87	101	21.614	79.386	0.0647058	0.0995001	0
scaffold106_380000	scaffold106	380000	18	140	158	33.812	124.188	0.00216084	0.00485133	0
scaffold106_390000	scaffold106	390000	18	181	199	42.586	156.414	2.14198e-05	7.54244e-05	0
scaffold106_400000	scaffold106	400000	14	143	157	33.598	123.402	0.000136915	0.000406358	0
scaffold106_410000	scaffold106	410000	8	102	110	23.54	86.46	0.00030298	0.000832699	0
scaffold106_420000	scaffold106	420000	31	121	152	32.528	119.472	0.762505	0.807957	0
scaffold106_430000	scaffold106	430000	26	119	145	31.03	113.97	0.308435	0.383105	0
scaffold106_440000	scaffold106	440000	26	102	128	27.392	100.608	0.76418	0.809415	0
scaffold106_450000	scaffold106	450000	45	130	175	37.45	137.55	0.164048	0.223387	0
scaffold106_460000	scaffold106	460000	42	168	210	44.94	165.06	0.62083	0.684494	0
scaffold106_470000	scaffold106	470000	22	151	173	37.022	135.978	0.00535687	0.0109663	0
scaffold106_480000	scaffold106	480000	25	198	223	47.722	175.278	0.000207245	0.000591479	0
scaffold106_490000	scaffold106	490000	19	153	172	36.808	135.192	0.000930301	0.00227724	0
scaffold106_500000	scaffold106	500000	24	126	150	32.1	117.9	0.106836	0.154106	0
scaffold106_510000	scaffold106	510000	18	163	181	38.734	142.266	0.000171461	0.000498219	0
scaffold106_520000	scaffold106	520000	26	231	257	54.998	202.002	1.03154e-05	3.88942e-05	0
scaffold106_530000	scaffold106	530000	10	101	111	23.754	87.246	0.00145711	0.00339739	0
scaffold106_540000	scaffold106	540000	26	195	221	47.294	173.706	0.000478427	0.00125292	0
scaffold106_550000	scaffold106	550000	0	9	9	1.926	7.074	0.117496	0.16731	0
scaffold106_560000	scaffold106	560000	46	181	227	48.578	178.422	0.676527	0.73408	0
scaffold106_570000	scaffold106	570000	41	234	275	58.85	216.15	0.00867653	0.0168256	0
scaffold106_580000	scaffold106	580000	10	131	141	30.174	110.826	3.43515e-05	0.000116018	0
scaffold106_590000	scaffold106	590000	23	207	230	49.22	180.78	2.49209e-05	8.65908e-05	0
scaffold106_600000	scaffold106	600000	32	223	255	54.57	200.43	0.000568482	0.00146659	0
scaffold106_610000	scaffold106	610000	25	187	212	45.368	166.632	0.000647613	0.00165033	0
scaffold106_620000	scaffold106	620000	27	162	189	40.446	148.554	0.0170904	0.0308711	0
scaffold106_630000	scaffold106	630000	61	126	187	40.018	146.982	0.000183163	0.000528408	1
scaffold106_640000	scaffold106	640000	36	196	232	49.648	182.352	0.0289053	0.0491719	0
scaffold106_650000	scaffold106	650000	21	77	98	20.972	77.028	0.994497	0.995993	0
scaffold106_660000	scaffold106	660000	23	50	73	15.622	57.378	0.0352462	0.0586824	0
scaffold106_670000	scaffold106	670000	34	119	153	32.742	120.258	0.80415	0.842274	0
scaffold106_680000	scaffold106	680000	22	63	85	18.19	66.81	0.313636	0.388731	0
scaffold106_690000	scaffold106	690000	63	127	190	40.66	149.34	7.75855e-05	0.000243453	1
scaffold106_700000	scaffold106	700000	17	52	69	14.766	54.234	0.511983	0.58593	0
scaffold106_710000	scaffold106	710000	37	52	89	19.046	69.954	3.47868e-06	1.45859e-05	1
scaffold106_720000	scaffold106	720000	63	237	300	64.2	235.8	0.865853	0.894355	0
scaffold106_730000	scaffold106	730000	68	216	284	60.776	223.224	0.295929	0.370495	0
scaffold106_740000	scaffold106	740000	78	200	278	59.492	218.508	0.00679827	0.0135653	1
scaffold106_750000	scaffold106	750000	12	42	54	11.556	42.444	0.882878	0.908615	0
scaffold106_760000	scaffold106	760000	90	264	354	75.756	278.244	0.0649043	0.0997787	0
scaffold106_770000	scaffold106	770000	10	76	86	18.404	67.596	0.0271312	0.0464504	0
scaffold107_0	scaffold107	0	0	0	0	0	0	NA	NA	0
scaffold108_0	scaffold108	0	20	120	140	29.96	110.04	0.0401239	0.0657196	0
scaffold108_10000	scaffold108	10000	8	193	201	43.014	157.986	1.725e-09	1.36557e-08	0
scaffold108_20000	scaffold108	20000	11	122	133	28.462	104.538	0.000222584	0.000629553	0
scaffold108_30000	scaffold108	30000	18	124	142	30.388	111.612	0.0112521	0.0212519	0
scaffold108_40000	scaffold108	40000	12	87	99	21.186	77.814	0.0243806	0.0422	0
scaffold108_50000	scaffold108	50000	12	146	158	33.812	124.188	2.32597e-05	8.12423e-05	0
scaffold108_60000	scaffold108	60000	16	143	159	34.026	124.974	0.00049096	0.00128245	0
scaffold108_70000	scaffold108	70000	16	135	151	32.314	118.686	0.00120758	0.00287592	0
scaffold108_80000	scaffold108	80000	34	281	315	67.41	247.59	4.43463e-06	1.8189e-05	0
scaffold108_90000	scaffold108	90000	17	175	192	41.088	150.912	2.24825e-05	7.87023e-05	0
scaffold108_100000	scaffold108	100000	20	142	162	34.668	127.332	0.00495525	0.0102374	0
scaffold108_110000	scaffold108	110000	35	245	280	59.92	220.08	0.0002821	0.000781051	0
scaffold108_120000	scaffold108	120000	23	207	230	49.22	180.78	2.49209e-05	8.65908e-05	0
scaffold108_130000	scaffold108	130000	7	66	73	15.622	57.378	0.0138732	0.0256537	0
scaffold108_140000	scaffold108	140000	0	0	0	0	0	NA	NA	0
scaffold109_0	scaffold109	0	9	2	11	2.354	8.646	1.0295e-06	4.81685e-06	1
scaffold109_10000	scaffold109	10000	9	4	13	2.782	10.218	2.61139e-05	9.05182e-05	1
scaffold109_20000	scaffold109	20000	0	0	0	0	0	NA	NA	0
scaffold109_30000	scaffold109	30000	0	0	0	0	0	NA	NA	0
scaffold109_40000	scaffold109	40000	0	0	0	0	0	NA	NA	0
scaffold11_0	scaffold11	0	46	207	253	54.142	198.858	0.211991	0.278786	0
scaffold11_10000	scaffold11	10000	36	404	440	94.16	345.84	1.375e-11	1.45934e-10	0
scaffold11_20000	scaffold11	20000	12	283	295	63.13	231.87	3.91419e-13	5.25971e-12	0
scaffold11_30000	scaffold11	30000	30	341	371	79.394	291.606	4.03361e-10	3.53038e-09	0
scaffold11_40000	scaffold11	40000	8	75	83	17.762	65.238	0.00898427	0.0173563	0
scaffold11_50000	scaffold11	50000	5	138	143	30.602	112.398	1.78723e-07	9.73174e-07	0
scaffold11_60000	scaffold11	60000	21	92	113	24.182	88.818	0.465472	0.541977	0
scaffold11_70000	scaffold11	70000	6	151	157	33.598	123.402	7.85461e-08	4.60249e-07	0
scaffold11_80000	scaffold11	80000	5	57	62	13.268	48.732	0.010459	0.0199186	0
scaffold11_90000	scaffold11	90000	12	172	184	39.376	144.624	8.61552e-07	4.12806e-06	0
scaffold11_100000	scaffold11	100000	20	239	259	55.426	203.574	7.99339e-08	4.68064e-07	0
scaffold11_110000	scaffold11	110000	13	170	183	39.162	143.838	2.41124e-06	1.04517e-05	0
scaffold11_120000	scaffold11	120000	29	339	368	78.752	289.248	2.5544e-10	2.30082e-09	0
scaffold11_130000	scaffold11	130000	14	160	174	37.236	136.764	1.74651e-05	6.26451e-05	0
scaffold11_140000	scaffold11	140000	24	250	274	58.636	215.364	3.36211e-07	1.74357e-06	0
scaffold11_150000	scaffold11	150000	51	232	283	60.562	222.438	0.165772	0.225203	0
scaffold11_160000	scaffold11	160000	39	208	247	52.858	194.142	0.031557	0.0531142	0
scaffold11_170000	scaffold11	170000	28	316	344	73.616	270.384	2.01239e-09	1.57012e-08	0
scaffold11_180000	scaffold11	180000	29	193	222	47.508	174.492	0.0024556	0.00543975	0
scaffold11_190000	scaffold11	190000	40	200	240	51.36	188.64	0.0737846	0.111433	0
scaffold11_200000	scaffold11	200000	33	262	295	63.13	231.87	1.89172e-05	6.73375e-05	0
scaffold11_210000	scaffold11	210000	11	132	143	30.602	112.398	6.42e-05	0.000205092	0
scaffold11_220000	scaffold11	220000	21	226	247	52.858	194.142	7.71037e-07	3.7232e-06	0
scaffold11_230000	scaffold11	230000	36	250	286	61.204	224.796	0.000279211	0.000773672	0
scaffold11_240000	scaffold11	240000	50	243	293	62.702	230.298	0.0703982	0.10715	0
scaffold11_250000	scaffold11	250000	18	85	103	22.042	80.958	0.331503	0.407348	0
scaffold11_260000	scaffold11	260000	22	375	397	84.958	312.042	1.31483e-14	2.10873e-13	0
scaffold11_270000	scaffold11	270000	32	248	280	59.92	220.08	4.73474e-05	0.000155558	0
scaffold11_280000	scaffold11	280000	9	124	133	28.462	104.538	3.87599e-05	0.000129406	0
scaffold11_290000	scaffold11	290000	15	204	219	46.866	172.134	1.5182e-07	8.39881e-07	0
scaffold11_300000	scaffold11	300000	27	317	344	73.616	270.384	8.88418e-10	7.37694e-09	0
scaffold11_310000	scaffold11	310000	40	344	384	82.176	301.824	1.53882e-07	8.50749e-07	0
scaffold11_320000	scaffold11	320000	10	179	189	40.446	148.554	6.6699e-08	3.96055e-07	0
scaffold11_330000	scaffold11	330000	4	106	110	23.54	86.46	5.55493e-06	2.23812e-05	0
scaffold11_340000	scaffold11	340000	55	241	296	63.344	232.656	0.236998	0.306735	0
scaffold11_350000	scaffold11	350000	17	135	152	32.528	119.472	0.00213365	0.00479586	0
scaffold11_360000	scaffold11	360000	7	302	309	66.126	242.874	2.37861e-16	4.72902e-15	0
scaffold11_370000	scaffold11	370000	7	82	89	19.046	69.954	0.00184969	0.00421614	0
scaffold11_380000	scaffold11	380000	11	195	206	44.084	161.916	1.9053e-08	1.25577e-07	0
scaffold11_390000	scaffold11	390000	26	176	202	43.228	158.772	0.00312093	0.00675046	0
scaffold11_400000	scaffold11	400000	26	310	336	71.904	264.096	1.02106e-09	8.366e-09	0
scaffold11_410000	scaffold11	410000	15	257	272	58.208	213.792	1.68124e-10	1.55228e-09	0
scaffold11_420000	scaffold11	420000	10	176	186	39.804	146.196	9.9061e-08	5.68534e-07	0
scaffold11_430000	scaffold11	430000	17	252	269	57.566	211.434	1.63249e-09	1.29589e-08	0
scaffold11_440000	scaffold11	440000	36	236	272	58.208	213.792	0.0010261	0.00248365	0
scaffold11_450000	scaffold11	450000	19	278	297	63.558	233.442	2.89705e-10	2.58392e-09	0
scaffold11_460000	scaffold11	460000	21	99	120	25.68	94.32	0.297557	0.371807	0
scaffold11_470000	scaffold11	470000	17	225	242	51.788	190.212	4.96387e-08	3.02637e-07	0
scaffold11_480000	scaffold11	480000	1	1	2	0.428	1.572	0.324037	0.399221	0
scaffold110_0	scaffold110	0	3	8	11	2.354	8.646	0.634846	0.697151	0
scaffold110_10000	scaffold110	10000	20	110	130	27.82	102.18	0.0944631	0.138297	0
scaffold110_20000	scaffold110	20000	39	159	198	42.372	155.628	0.559018	0.628872	0
scaffold110_30000	scaffold110	30000	26	147	173	37.022	135.978	0.0410288	0.0669612	0
scaffold110_40000	scaffold110	40000	46	125	171	36.594	134.406	0.0794588	0.118924	0
scaffold110_50000	scaffold110	50000	30	152	182	38.948	143.052	0.105828	0.152805	0
scaffold110_60000	scaffold110	60000	33	168	201	43.014	157.986	0.0850277	0.126179	0
scaffold110_70000	scaffold110	70000	28	150	178	38.092	139.908	0.0651286	0.100053	0
scaffold110_80000	scaffold110	80000	44	145	189	40.446	148.554	0.528478	0.600523	0
scaffold110_90000	scaffold110	90000	115	164	279	59.706	219.294	6.94028e-16	1.30241e-14	1
scaffold110_100000	scaffold110	100000	63	156	219	46.866	172.134	0.0078539	0.0154063	1
scaffold110_110000	scaffold110	110000	48	123	171	36.594	134.406	0.0334406	0.0559691	0
scaffold110_120000	scaffold110	120000	51	73	124	26.536	97.464	8.47491e-08	4.93425e-07	1
scaffold110_130000	scaffold110	130000	62	228	290	62.06	227.94	0.993146	0.995004	0
scaffold110_140000	scaffold110	140000	63	196	259	55.426	203.574	0.25117	0.321808	0
scaffold110_150000	scaffold110	150000	35	118	153	32.742	120.258	0.656246	0.715705	0
scaffold110_160000	scaffold110	160000	30	108	138	29.532	108.468	0.922617	0.939928	0
scaffold110_170000	scaffold110	170000	24	107	131	28.034	102.966	0.390134	0.467422	0
scaffold110_180000	scaffold110	180000	21	144	165	35.31	129.69	0.00660139	0.0132342	0
scaffold110_190000	scaffold110	190000	29	128	157	33.598	123.402	0.370922	0.447904	0
scaffold110_200000	scaffold110	200000	16	111	127	27.178	99.822	0.0155851	0.0284721	0
scaffold110_210000	scaffold110	210000	20	196	216	46.224	169.776	1.35736e-05	4.98639e-05	0
scaffold110_220000	scaffold110	220000	20	121	141	30.174	110.826	0.0366966	0.06068	0
scaffold110_230000	scaffold110	230000	27	103	130	27.82	102.18	0.860799	0.890196	0
scaffold110_240000	scaffold110	240000	9	43	52	11.128	40.872	0.471811	0.548399	0
scaffold110_250000	scaffold110	250000	26	128	154	32.956	121.044	0.171712	0.232004	0
scaffold110_260000	scaffold110	260000	38	208	246	52.644	193.356	0.0228141	0.0398994	0
scaffold110_270000	scaffold110	270000	33	103	136	29.104	106.896	0.415315	0.492111	0
scaffold110_280000	scaffold110	280000	30	134	164	35.096	128.904	0.331916	0.40768	0
scaffold110_290000	scaffold110	290000	32	192	224	47.936	176.064	0.00942628	0.0181233	0
scaffold110_300000	scaffold110	300000	21	110	131	28.034	102.966	0.134011	0.187754	0
scaffold110_310000	scaffold110	310000	32	199	231	49.434	181.566	0.00515997	0.0106059	0
scaffold110_320000	scaffold110	320000	20	206	226	48.364	177.636	4.21691e-06	1.73621e-05	0
scaffold110_330000	scaffold110	330000	32	181	213	45.582	167.418	0.0232616	0.0405061	0
scaffold110_340000	scaffold110	340000	13	189	202	43.228	158.772	2.15092e-07	1.15595e-06	0
scaffold110_350000	scaffold110	350000	5	49	54	11.556	42.444	0.0296059	0.0501863	0
scaffold110_360000	scaffold110	360000	33	173	206	44.084	161.916	0.0597036	0.0928467	0
scaffold110_370000	scaffold110	370000	15	153	168	35.952	132.048	8.10007e-05	0.000253389	0
scaffold110_380000	scaffold110	380000	46	135	181	38.734	142.266	0.187887	0.25113	0
scaffold110_390000	scaffold110	390000	35	186	221	47.294	173.706	0.0437571	0.0708863	0
scaffold110_400000	scaffold110	400000	26	121	147	31.458	115.542	0.272365	0.345362	0
scaffold110_410000	scaffold110	410000	10	66	76	16.264	59.736	0.0797789	0.119341	0
scaffold110_420000	scaffold110	420000	37	195	232	49.648	182.352	0.0428986	0.0696781	0
scaffold110_430000	scaffold110	430000	36	156	192	41.088	150.912	0.370616	0.447628	0
scaffold110_440000	scaffold110	440000	23	137	160	34.24	125.76	0.0302618	0.0511629	0
scaffold110_450000	scaffold110	450000	30	137	167	35.738	131.262	0.278968	0.352547	0
scaffold110_460000	scaffold110	460000	16	92	108	23.112	84.888	0.0951895	0.13922	0
scaffold110_470000	scaffold110	470000	25	174	199	42.586	156.414	0.0023686	0.0052713	0
scaffold110_480000	scaffold110	480000	26	143	169	36.166	132.834	0.0565559	0.0885238	0
scaffold110_490000	scaffold110	490000	26	84	110	23.54	86.46	0.567389	0.636801	0
scaffold110_500000	scaffold110	500000	28	181	209	44.726	164.274	0.00478764	0.00993254	0
scaffold110_510000	scaffold110	510000	45	148	193	41.302	151.698	0.516314	0.59003	0
scaffold110_520000	scaffold110	520000	36	191	227	48.578	178.422	0.0417962	0.0680725	0
scaffold110_530000	scaffold110	530000	53	247	300	64.2	235.8	0.114873	0.164127	0
scaffold110_540000	scaffold110	540000	39	246	285	60.99	224.01	0.00149305	0.00347316	0
scaffold110_550000	scaffold110	550000	48	122	170	36.38	133.62	0.0297789	0.0504401	0
scaffold110_560000	scaffold110	560000	102	126	228	48.792	179.208	8.55113e-18	2.00697e-16	1
scaffold110_570000	scaffold110	570000	65	172	237	50.718	186.282	0.0236961	0.0411716	1
scaffold110_580000	scaffold110	580000	85	112	197	42.158	154.842	9.88023e-14	1.42851e-12	1
scaffold110_590000	scaffold110	590000	95	112	207	44.298	162.702	8.50647e-18	1.99977e-16	1
scaffold110_600000	scaffold110	600000	68	166	234	50.076	183.924	0.00427678	0.0089759	1
scaffold110_610000	scaffold110	610000	88	162	250	53.5	196.5	1.03632e-07	5.91439e-07	1
scaffold110_620000	scaffold110	620000	39	44	83	17.762	65.238	1.31557e-08	8.99248e-08	1
scaffold110_630000	scaffold110	630000	53	65	118	25.252	92.748	4.71394e-10	4.07843e-09	1
scaffold110_640000	scaffold110	640000	63	132	195	41.73	153.27	0.000204077	0.000583881	1
scaffold110_650000	scaffold110	650000	48	263	311	66.554	244.446	0.0103085	0.0196493	0
scaffold110_660000	scaffold110	660000	13	155	168	35.952	132.048	1.57697e-05	5.71199e-05	0
scaffold110_670000	scaffold110	670000	10	120	130	27.82	102.18	0.000138509	0.000410527	0
scaffold110_680000	scaffold110	680000	14	82	96	20.544	75.456	0.103418	0.149736	0
scaffold110_690000	scaffold110	690000	5	101	106	22.684	83.316	2.81391e-05	9.68787e-05	0
scaffold110_700000	scaffold110	700000	11	153	164	35.096	128.904	4.47933e-06	1.83593e-05	0
scaffold110_710000	scaffold110	710000	10	163	173	37.022	135.978	5.46309e-07	2.72462e-06	0
scaffold110_720000	scaffold110	720000	11	161	172	36.808	135.192	1.60154e-06	7.1922e-06	0
scaffold110_730000	scaffold110	730000	16	160	176	37.664	138.336	6.84357e-05	0.000217102	0
scaffold110_740000	scaffold110	740000	39	207	246	52.644	193.356	0.0339155	0.0566818	0
scaffold110_750000	scaffold110	750000	8	178	186	39.804	146.196	1.30047e-08	8.90332e-08	0
scaffold110_760000	scaffold110	760000	4	159	163	34.882	128.118	3.68277e-09	2.75666e-08	0
scaffold110_770000	scaffold110	770000	11	122	133	28.462	104.538	0.000222584	0.000629553	0
scaffold110_780000	scaffold110	780000	14	172	186	39.804	146.196	3.96311e-06	1.64262e-05	0
scaffold110_790000	scaffold110	790000	20	196	216	46.224	169.776	1.35736e-05	4.98639e-05	0
scaffold110_800000	scaffold110	800000	27	179	206	44.084	161.916	0.00370469	0.00787446	0
scaffold110_810000	scaffold110	810000	75	108	183	39.162	143.838	1.05038e-10	9.98548e-10	1
scaffold110_820000	scaffold110	820000	85	98	183	39.162	143.838	1.43326e-16	2.91721e-15	1
scaffold110_830000	scaffold110	830000	51	137	188	40.232	147.768	0.0555098	0.0871703	0
scaffold110_840000	scaffold110	840000	42	100	142	30.388	111.612	0.0175019	0.0315486	1
scaffold110_850000	scaffold110	850000	29	190	219	46.866	172.134	0.0032436	0.0069897	0
scaffold110_860000	scaffold110	860000	25	213	238	50.932	187.068	4.15761e-05	0.000138143	0
scaffold110_870000	scaffold110	870000	36	161	197	42.158	154.842	0.284725	0.358671	0
scaffold110_880000	scaffold110	880000	7	99	106	22.684	83.316	0.000203707	0.00058311	0
scaffold110_890000	scaffold110	890000	74	163	237	50.718	186.282	0.000226499	0.000639685	1
scaffold110_900000	scaffold110	900000	56	244	300	64.2	235.8	0.248359	0.318725	0
scaffold110_910000	scaffold110	910000	36	270	306	65.484	240.516	3.96216e-05	0.000132029	0
scaffold110_920000	scaffold110	920000	55	240	295	63.13	231.87	0.24844	0.318781	0
scaffold110_930000	scaffold110	930000	17	171	188	40.232	147.768	3.60676e-05	0.000121189	0
scaffold110_940000	scaffold110	940000	21	165	186	39.804	146.196	0.000774281	0.00193637	0
scaffold110_950000	scaffold110	950000	14	238	252	53.928	198.072	8.63432e-10	7.18669e-09	0
scaffold110_960000	scaffold110	960000	15	151	166	35.524	130.476	0.000102712	0.000314102	0
scaffold110_970000	scaffold110	970000	11	195	206	44.084	161.916	1.9053e-08	1.25577e-07	0
scaffold110_980000	scaffold110	980000	18	166	184	39.376	144.624	0.000121851	0.000366421	0
scaffold110_990000	scaffold110	990000	20	172	192	41.088	150.912	0.000206612	0.000589867	0
scaffold110_1000000	scaffold110	1000000	32	249	281	60.134	220.866	4.27242e-05	0.000141686	0
scaffold110_1010000	scaffold110	1010000	54	259	313	66.982	246.018	0.0735877	0.111211	0
scaffold110_1020000	scaffold110	1020000	32	191	223	47.722	175.278	0.0102563	0.0195541	0
scaffold110_1030000	scaffold110	1030000	25	158	183	39.162	143.838	0.0106926	0.0203032	0
scaffold110_1040000	scaffold110	1040000	16	142	158	33.812	124.188	0.000550002	0.00142284	0
scaffold110_1050000	scaffold110	1050000	16	104	120	25.68	94.32	0.0311932	0.0525376	0
scaffold110_1060000	scaffold110	1060000	26	251	277	59.278	217.722	1.08657e-06	5.05789e-06	0
scaffold110_1070000	scaffold110	1070000	29	198	227	48.578	178.422	0.00153291	0.00355776	0
scaffold110_1080000	scaffold110	1080000	22	223	245	52.43	192.57	2.1346e-06	9.35564e-06	0
scaffold110_1090000	scaffold110	1090000	23	227	250	53.5	196.5	2.55868e-06	1.10273e-05	0
scaffold110_1100000	scaffold110	1100000	23	149	172	36.808	135.192	0.0102543	0.0195525	0
scaffold110_1110000	scaffold110	1110000	14	228	242	51.788	190.212	3.1648e-09	2.40006e-08	0
scaffold110_1120000	scaffold110	1120000	25	233	258	55.212	202.788	4.51421e-06	1.84892e-05	0
scaffold110_1130000	scaffold110	1130000	24	211	235	50.29	184.71	2.89514e-05	9.94185e-05	0
scaffold110_1140000	scaffold110	1140000	17	163	180	38.52	141.48	9.19146e-05	0.00028394	0
scaffold110_1150000	scaffold110	1150000	14	168	182	38.948	143.052	6.51287e-06	2.57203e-05	0
scaffold110_1160000	scaffold110	1160000	51	292	343	73.402	269.598	0.00318476	0.00687564	0
scaffold110_1170000	scaffold110	1170000	34	219	253	54.142	198.858	0.00201765	0.00455463	0
scaffold110_1180000	scaffold110	1180000	31	257	288	61.632	226.368	1.07705e-05	4.04501e-05	0
scaffold110_1190000	scaffold110	1190000	0	0	0	0	0	NA	NA	0
scaffold110_1200000	scaffold110	1200000	0	0	0	0	0	NA	NA	0
scaffold111_0	scaffold111	0	0	0	0	0	0	NA	NA	0
scaffold112_0	scaffold112	0	4	47	51	10.914	40.086	0.0182444	0.0326863	0
scaffold112_10000	scaffold112	10000	20	133	153	32.742	120.258	0.0120139	0.0225405	0
scaffold112_20000	scaffold112	20000	30	65	95	20.33	74.67	0.0155607	0.0284311	1
scaffold112_30000	scaffold112	30000	34	141	175	37.45	137.55	0.524848	0.597473	0
scaffold112_40000	scaffold112	40000	44	175	219	46.866	172.134	0.636776	0.699005	0
scaffold112_50000	scaffold112	50000	24	103	127	27.178	99.822	0.491707	0.567185	0
scaffold112_60000	scaffold112	60000	37	140	177	37.878	139.122	0.872162	0.899894	0
scaffold112_70000	scaffold112	70000	11	68	79	16.906	62.094	0.105195	0.152005	0
scaffold112_80000	scaffold112	80000	25	177	202	43.228	158.772	0.00176525	0.00403962	0
scaffold112_90000	scaffold112	90000	53	139	192	41.088	150.912	0.0360716	0.0598064	0
scaffold112_100000	scaffold112	100000	28	195	223	47.722	175.278	0.00128109	0.00303596	0
scaffold112_110000	scaffold112	110000	28	151	179	38.306	140.694	0.0603517	0.0937619	0
scaffold112_120000	scaffold112	120000	20	83	103	22.042	80.958	0.623716	0.68702	0
scaffold112_130000	scaffold112	130000	21	84	105	22.47	82.53	0.726498	0.77773	0
scaffold112_140000	scaffold112	140000	33	178	211	45.154	165.846	0.0413364	0.0674189	0
scaffold112_150000	scaffold112	150000	58	149	207	44.298	162.702	0.0202276	0.0358942	1
scaffold112_160000	scaffold112	160000	10	34	44	9.416	34.584	0.830026	0.864099	0
scaffold112_170000	scaffold112	170000	22	149	171	36.594	134.406	0.00650483	0.0130617	0
scaffold112_180000	scaffold112	180000	18	112	130	27.82	102.18	0.0357278	0.0593215	0
scaffold112_190000	scaffold112	190000	7	29	36	7.704	28.296	0.774809	0.81872	0
scaffold112_200000	scaffold112	200000	104	303	407	87.098	319.902	0.0410737	0.0670219	0
scaffold112_210000	scaffold112	210000	35	98	133	28.462	104.538	0.166881	0.226443	0
scaffold112_220000	scaffold112	220000	73	257	330	70.62	259.38	0.749386	0.797157	0
scaffold112_230000	scaffold112	230000	44	87	131	28.034	102.966	0.000670712	0.00170368	1
scaffold112_240000	scaffold112	240000	29	69	98	20.972	77.028	0.0480059	0.0769782	0
scaffold112_250000	scaffold112	250000	75	115	190	40.66	149.34	1.24431e-09	1.0062e-08	1
scaffold112_260000	scaffold112	260000	102	236	338	72.332	265.668	8.33003e-05	0.000260347	1
scaffold112_270000	scaffold112	270000	87	114	201	43.014	157.986	3.88419e-14	5.9328e-13	1
scaffold112_280000	scaffold112	280000	99	136	235	50.29	184.71	9.36607e-15	1.52472e-13	1
scaffold112_290000	scaffold112	290000	29	41	70	14.98	55.02	4.39186e-05	0.000145285	1
scaffold112_300000	scaffold112	300000	62	75	137	29.318	107.682	9.88503e-12	1.07079e-10	1
scaffold112_310000	scaffold112	310000	82	169	251	53.714	197.286	1.34116e-05	4.93526e-05	1
scaffold112_320000	scaffold112	320000	158	111	269	57.566	211.434	2.07397e-50	1.56188e-47	1
scaffold112_330000	scaffold112	330000	57	73	130	27.82	102.18	4.37135e-10	3.80101e-09	1
scaffold112_340000	scaffold112	340000	113	154	267	57.138	209.862	7.70334e-17	1.61537e-15	1
scaffold112_350000	scaffold112	350000	67	101	168	35.952	132.048	5.1999e-09	3.80192e-08	1
scaffold112_360000	scaffold112	360000	60	195	255	54.57	200.43	0.407043	0.484296	0
scaffold112_370000	scaffold112	370000	84	230	314	67.196	246.804	0.0207654	0.0366719	1
scaffold112_380000	scaffold112	380000	52	137	189	40.446	148.554	0.040443	0.0661986	0
scaffold112_390000	scaffold112	390000	72	155	227	48.578	178.422	0.000150363	0.000442632	1
scaffold112_400000	scaffold112	400000	62	208	270	57.78	212.22	0.531184	0.603479	0
scaffold112_410000	scaffold112	410000	59	143	202	43.228	158.772	0.00681436	0.0135887	1
scaffold112_420000	scaffold112	420000	76	238	314	67.196	246.804	0.225732	0.294022	0
scaffold112_430000	scaffold112	430000	54	199	253	54.142	198.858	0.982633	0.986353	0
scaffold112_440000	scaffold112	440000	44	195	239	51.146	187.854	0.259718	0.331412	0
scaffold112_450000	scaffold112	450000	30	147	177	37.878	139.122	0.148791	0.205339	0
scaffold112_460000	scaffold112	460000	41	162	203	43.442	159.558	0.676015	0.733709	0
scaffold112_470000	scaffold112	470000	52	218	270	57.78	212.22	0.391066	0.468247	0
scaffold112_480000	scaffold112	480000	25	118	143	30.602	112.398	0.253355	0.324343	0
scaffold112_490000	scaffold112	490000	73	215	288	61.632	226.368	0.102403	0.148379	0
scaffold112_500000	scaffold112	500000	29	100	129	27.606	101.394	0.764741	0.809861	0
scaffold112_510000	scaffold112	510000	10	39	49	10.486	38.514	0.865572	0.894118	0
scaffold112_520000	scaffold112	520000	28	99	127	27.178	99.822	0.858841	0.888862	0
scaffold112_530000	scaffold112	530000	100	240	340	72.76	267.24	0.00031572	0.000864599	1
scaffold112_540000	scaffold112	540000	61	186	247	52.858	194.142	0.206525	0.27253	0
scaffold112_550000	scaffold112	550000	93	188	281	60.134	220.866	1.74839e-06	7.79305e-06	1
scaffold112_560000	scaffold112	560000	65	161	226	48.364	177.636	0.00697124	0.0138696	1
scaffold112_570000	scaffold112	570000	0	0	0	0	0	NA	NA	0
scaffold112_580000	scaffold112	580000	0	0	0	0	0	NA	NA	0
scaffold112_590000	scaffold112	590000	0	0	0	0	0	NA	NA	0
scaffold113_0	scaffold113	0	0	0	0	0	0	NA	NA	0
scaffold114_0	scaffold114	0	1	0	1	0.214	0.786	0.055304	0.0869177	0
scaffold114_10000	scaffold114	10000	17	64	81	17.334	63.666	0.9279	0.944271	0
scaffold114_20000	scaffold114	20000	51	200	251	53.714	197.286	0.676173	0.733813	0
scaffold114_30000	scaffold114	30000	21	76	97	20.758	76.242	0.952226	0.963293	0
scaffold114_40000	scaffold114	40000	48	177	225	48.15	176.85	0.980547	0.985726	0
scaffold114_50000	scaffold114	50000	56	166	222	47.508	174.492	0.164626	0.223856	0
scaffold114_60000	scaffold114	60000	58	180	238	50.932	187.068	0.263954	0.336098	0
scaffold114_70000	scaffold114	70000	49	163	212	45.368	166.632	0.543042	0.61435	0
scaffold114_80000	scaffold114	80000	78	221	299	63.986	235.014	0.0481437	0.0771627	0
scaffold114_90000	scaffold114	90000	40	102	142	30.388	111.612	0.0492109	0.078633	0
scaffold114_100000	scaffold114	100000	30	84	114	24.396	89.604	0.200631	0.266028	0
scaffold114_110000	scaffold114	110000	35	293	328	70.192	257.808	2.1591e-06	9.44625e-06	0
scaffold114_120000	scaffold114	120000	35	217	252	53.928	198.072	0.00364591	0.00776095	0
scaffold114_130000	scaffold114	130000	41	214	255	54.57	200.43	0.0382646	0.0629482	0
scaffold114_140000	scaffold114	140000	45	186	231	49.434	181.566	0.476879	0.55325	0
scaffold114_150000	scaffold114	150000	19	95	114	24.396	89.604	0.217853	0.285239	0
scaffold114_160000	scaffold114	160000	61	153	214	45.796	168.204	0.011272	0.0212797	1
scaffold114_170000	scaffold114	170000	69	152	221	47.294	173.706	0.000370675	0.000996812	1
scaffold114_180000	scaffold114	180000	60	115	175	37.45	137.55	3.2341e-05	0.000109839	1
scaffold114_190000	scaffold114	190000	40	130	170	36.38	133.62	0.498428	0.573297	0
scaffold114_200000	scaffold114	200000	63	185	248	53.072	194.928	0.124255	0.175792	0
scaffold114_210000	scaffold114	210000	54	104	158	33.812	124.188	9.00171e-05	0.000278575	1
scaffold114_220000	scaffold114	220000	73	192	265	56.71	208.29	0.0146895	0.0269845	1
scaffold114_230000	scaffold114	230000	65	170	235	50.29	184.71	0.0192991	0.0343768	1
scaffold114_240000	scaffold114	240000	91	158	249	53.286	195.714	5.62526e-09	4.09776e-08	1
scaffold114_250000	scaffold114	250000	62	181	243	52.002	190.998	0.117856	0.167752	0
scaffold114_260000	scaffold114	260000	52	334	386	82.604	303.396	0.00014581	0.000430103	0
scaffold114_270000	scaffold114	270000	81	385	466	99.724	366.276	0.0344394	0.0574521	0
scaffold114_280000	scaffold114	280000	76	257	333	71.262	261.738	0.526685	0.598996	0
scaffold114_290000	scaffold114	290000	71	226	297	63.558	233.442	0.29238	0.366492	0
scaffold114_300000	scaffold114	300000	53	218	271	57.994	213.006	0.459492	0.536782	0
scaffold114_310000	scaffold114	310000	41	188	229	49.006	179.994	0.197061	0.261736	0
scaffold114_320000	scaffold114	320000	54	201	255	54.57	200.43	0.930645	0.946325	0
scaffold114_330000	scaffold114	330000	46	187	233	49.862	183.138	0.537299	0.609068	0
scaffold114_340000	scaffold114	340000	26	116	142	30.388	111.612	0.369265	0.446308	0
scaffold114_350000	scaffold114	350000	24	157	181	38.734	142.266	0.00757791	0.0149274	0
scaffold114_360000	scaffold114	360000	7	46	53	11.342	41.658	0.145882	0.202033	0
scaffold114_370000	scaffold114	370000	2	32	34	7.276	26.724	0.0273692	0.0468117	0
scaffold115_10000	scaffold115	10000	27	40	67	14.338	52.662	0.000162085	0.000472877	1
scaffold115_20000	scaffold115	20000	54	59	113	24.182	88.818	7.94982e-12	8.77622e-11	1
scaffold115_30000	scaffold115	30000	44	63	107	22.898	84.102	6.55551e-07	3.21848e-06	1
scaffold115_40000	scaffold115	40000	80	106	186	39.804	146.196	6.65476e-13	8.65369e-12	1
scaffold115_50000	scaffold115	50000	95	163	258	55.212	202.788	1.54285e-09	1.22868e-08	1
scaffold115_60000	scaffold115	60000	111	213	324	69.336	254.664	1.66354e-08	1.10781e-07	1
scaffold115_70000	scaffold115	70000	36	77	113	24.182	88.818	0.00671348	0.0134231	1
scaffold115_80000	scaffold115	80000	60	165	225	48.15	176.85	0.0540752	0.0854131	0
scaffold115_90000	scaffold115	90000	14	99	113	24.182	88.818	0.0195185	0.0347283	0
scaffold115_100000	scaffold115	100000	14	63	77	16.478	60.522	0.491104	0.566603	0
scaffold115_110000	scaffold115	110000	2	18	20	4.28	15.72	0.213836	0.28085	0
scaffold115_120000	scaffold115	120000	12	90	102	21.828	80.172	0.0176575	0.0317927	0
scaffold115_130000	scaffold115	130000	18	108	126	26.964	99.036	0.0515173	0.0818577	0
scaffold115_140000	scaffold115	140000	11	147	158	33.812	124.188	9.64269e-06	3.66194e-05	0
scaffold115_160000	scaffold115	160000	97	196	293	62.702	230.298	1.03121e-06	4.82353e-06	1
scaffold115_170000	scaffold115	170000	48	136	184	39.376	144.624	0.121099	0.17179	0
scaffold115_180000	scaffold115	180000	10	192	202	43.228	158.772	1.1948e-08	8.22871e-08	0
scaffold115_190000	scaffold115	190000	56	211	267	57.138	209.862	0.865158	0.893904	0
scaffold115_200000	scaffold115	200000	39	140	179	38.306	140.694	0.899354	0.92203	0
scaffold115_210000	scaffold115	210000	31	188	219	46.866	172.134	0.00894549	0.0173026	0
scaffold115_220000	scaffold115	220000	43	109	152	32.528	119.472	0.0383545	0.0630901	0
scaffold115_230000	scaffold115	230000	36	117	153	32.742	120.258	0.520727	0.593506	0
scaffold115_240000	scaffold115	240000	18	226	244	52.216	191.784	9.24755e-08	5.34613e-07	0
scaffold115_250000	scaffold115	250000	38	321	359	76.826	282.174	5.84102e-07	2.90391e-06	0
scaffold115_260000	scaffold115	260000	110	311	421	90.094	330.906	0.0180053	0.032308	1
scaffold115_270000	scaffold115	270000	86	244	330	70.62	259.38	0.0389855	0.0640125	0
scaffold115_280000	scaffold115	280000	27	137	164	35.096	128.904	0.123206	0.174465	0
scaffold115_290000	scaffold115	290000	23	165	188	40.232	147.768	0.00218142	0.00489309	0
scaffold115_300000	scaffold115	300000	20	118	138	29.532	108.468	0.0478773	0.0768068	0
scaffold115_310000	scaffold115	310000	21	185	206	44.084	161.916	8.79761e-05	0.000273138	0
scaffold115_320000	scaffold115	320000	44	203	247	52.858	194.142	0.169361	0.229449	0
scaffold115_330000	scaffold115	330000	18	132	150	32.1	117.9	0.00499923	0.0103098	0
scaffold115_340000	scaffold115	340000	12	95	107	22.898	84.102	0.010204	0.019467	0
scaffold115_350000	scaffold115	350000	59	201	260	55.64	204.36	0.611395	0.676071	0
scaffold115_360000	scaffold115	360000	87	135	222	47.508	174.492	1.02846e-10	9.79867e-10	1
scaffold115_370000	scaffold115	370000	36	106	142	30.388	111.612	0.250845	0.321458	0
scaffold115_380000	scaffold115	380000	58	150	208	44.512	163.488	0.0225881	0.03956	1
scaffold115_390000	scaffold115	390000	45	195	240	51.36	188.64	0.316828	0.391928	0
scaffold115_400000	scaffold115	400000	24	146	170	36.38	133.62	0.020605	0.0364444	0
scaffold115_410000	scaffold115	410000	26	93	119	25.466	93.534	0.904992	0.926933	0
scaffold115_420000	scaffold115	420000	36	109	145	31.03	113.97	0.314241	0.389258	0
scaffold115_430000	scaffold115	430000	39	111	150	32.1	117.9	0.169541	0.229603	0
scaffold115_440000	scaffold115	440000	54	125	179	38.306	140.694	0.00423439	0.00889125	1
scaffold115_450000	scaffold115	450000	46	51	97	20.758	76.242	4.12739e-10	3.60478e-09	1
scaffold115_460000	scaffold115	460000	97	108	205	43.87	161.13	1.45829e-19	4.15446e-18	1
scaffold115_470000	scaffold115	470000	52	105	157	33.598	123.402	0.00034236	0.000928888	1
scaffold115_480000	scaffold115	480000	20	60	80	17.12	62.88	0.43239	0.509451	0
scaffold115_490000	scaffold115	490000	37	133	170	36.38	133.62	0.907697	0.928715	0
scaffold115_500000	scaffold115	500000	36	161	197	42.158	154.842	0.284725	0.358671	0
scaffold115_510000	scaffold115	510000	49	186	235	50.29	184.71	0.837431	0.870492	0
scaffold115_520000	scaffold115	520000	50	210	260	55.64	204.36	0.393741	0.470701	0
scaffold115_530000	scaffold115	530000	38	199	237	50.718	186.282	0.0439769	0.0711759	0
scaffold115_540000	scaffold115	540000	25	148	173	37.022	135.978	0.0258394	0.0444806	0
scaffold115_550000	scaffold115	550000	70	156	226	48.364	177.636	0.000449505	0.00118525	1
scaffold115_560000	scaffold115	560000	41	150	191	40.874	150.126	0.982265	0.986257	0
scaffold115_570000	scaffold115	570000	63	112	175	37.45	137.55	2.48604e-06	1.07356e-05	1
scaffold115_580000	scaffold115	580000	30	69	99	21.186	77.814	0.030779	0.051936	0
scaffold115_590000	scaffold115	590000	36	109	145	31.03	113.97	0.314241	0.389258	0
scaffold115_600000	scaffold115	600000	34	204	238	50.932	187.068	0.00744854	0.014706	0
scaffold115_610000	scaffold115	610000	37	98	135	28.89	106.11	0.0887728	0.130974	0
scaffold115_620000	scaffold115	620000	52	82	134	28.676	105.324	8.97673e-07	4.28218e-06	1
scaffold115_630000	scaffold115	630000	87	157	244	52.216	191.784	5.6486e-08	3.39838e-07	1
scaffold115_640000	scaffold115	640000	82	109	191	40.874	150.126	3.99476e-13	5.35966e-12	1
scaffold115_650000	scaffold115	650000	63	59	122	26.108	95.892	3.82645e-16	7.40536e-15	1
scaffold115_0	scaffold115	0	0	0	0	0	0	NA	NA	0
scaffold115_150000	scaffold115	150000	0	0	0	0	0	NA	NA	0
scaffold115_660000	scaffold115	660000	0	0	0	0	0	NA	NA	0
scaffold116_0	scaffold116	0	0	0	0	0	0	NA	NA	0
scaffold117_0	scaffold117	0	6	67	73	15.622	57.378	0.00603439	0.0121905	0
scaffold117_10000	scaffold117	10000	33	185	218	46.652	171.348	0.0241649	0.0418936	0
scaffold117_20000	scaffold117	20000	37	168	205	43.87	161.13	0.242027	0.312265	0
scaffold117_30000	scaffold117	30000	59	221	280	59.92	220.08	0.893357	0.917839	0
scaffold117_40000	scaffold117	40000	33	170	203	43.442	159.558	0.0739422	0.111632	0
scaffold117_50000	scaffold117	50000	42	191	233	49.862	183.138	0.209171	0.275434	0
scaffold117_60000	scaffold117	60000	27	106	133	28.462	104.538	0.757243	0.803738	0
scaffold117_70000	scaffold117	70000	36	223	259	55.426	203.574	0.0032487	0.00699885	0
scaffold117_80000	scaffold117	80000	25	206	231	49.434	181.566	8.86009e-05	0.000274733	0
scaffold117_90000	scaffold117	90000	18	165	183	39.162	143.838	0.000136578	0.000405428	0
scaffold117_100000	scaffold117	100000	15	152	167	35.738	131.262	9.12225e-05	0.000281903	0
scaffold117_110000	scaffold117	110000	1	47	48	10.272	37.728	0.00110188	0.00265116	0
scaffold117_120000	scaffold117	120000	41	251	292	62.488	229.512	0.0021687	0.00486708	0
scaffold117_130000	scaffold117	130000	71	253	324	69.336	254.664	0.821665	0.85694	0
scaffold117_140000	scaffold117	140000	3	9	12	2.568	9.432	0.761074	0.807211	0
scaffold117_150000	scaffold117	150000	142	262	404	86.456	317.544	1.60628e-11	1.69236e-10	1
scaffold117_160000	scaffold117	160000	42	120	162	34.668	127.332	0.160146	0.219003	0
scaffold117_170000	scaffold117	170000	25	53	78	16.692	61.308	0.0218094	0.0383358	1
scaffold117_180000	scaffold117	180000	28	72	100	21.4	78.6	0.10756	0.155003	0
scaffold117_190000	scaffold117	190000	25	113	138	29.532	108.468	0.34688	0.423388	0
scaffold117_200000	scaffold117	200000	12	79	91	19.474	71.526	0.0560874	0.0879416	0
scaffold117_210000	scaffold117	210000	63	130	193	41.302	151.698	0.000139966	0.000414562	1
scaffold117_220000	scaffold117	220000	54	183	237	50.718	186.282	0.603195	0.668726	0
scaffold117_230000	scaffold117	230000	47	143	190	40.66	149.34	0.262081	0.333811	0
scaffold117_240000	scaffold117	240000	50	96	146	31.244	114.756	0.000153818	0.000451725	1
scaffold117_250000	scaffold117	250000	42	163	205	43.87	161.13	0.750141	0.797715	0
scaffold117_260000	scaffold117	260000	45	152	197	42.158	154.842	0.62151	0.685069	0
scaffold117_270000	scaffold117	270000	53	139	192	41.088	150.912	0.0360716	0.0598064	0
scaffold117_280000	scaffold117	280000	26	62	88	18.832	69.168	0.0624468	0.0965751	0
scaffold117_290000	scaffold117	290000	27	72	99	21.186	77.814	0.154229	0.211948	0
scaffold117_300000	scaffold117	300000	54	85	139	29.746	109.254	5.27574e-07	2.63879e-06	1
scaffold117_310000	scaffold117	310000	3	4	7	1.498	5.502	0.166293	0.22577	0
scaffold118_0	scaffold118	0	14	11	25	5.35	19.65	2.46252e-05	8.57181e-05	1
scaffold118_10000	scaffold118	10000	63	40	103	22.042	80.958	7.55938e-23	3.01696e-21	1
scaffold118_20000	scaffold118	20000	69	59	128	27.392	100.608	3.04328e-19	8.32742e-18	1
scaffold118_30000	scaffold118	30000	16	18	34	7.276	26.724	0.000264262	0.000736726	1
scaffold118_40000	scaffold118	40000	33	37	70	14.98	55.02	1.50824e-07	8.34904e-07	1
scaffold118_50000	scaffold118	50000	82	84	166	35.524	130.476	1.42515e-18	3.5984e-17	1
scaffold118_60000	scaffold118	60000	56	78	134	28.676	105.324	8.6449e-09	6.12928e-08	1
scaffold118_70000	scaffold118	70000	46	88	134	28.676	105.324	0.000263231	0.000734206	1
scaffold118_80000	scaffold118	80000	80	118	198	42.372	155.628	7.02175e-11	6.79842e-10	1
scaffold118_90000	scaffold118	90000	40	78	118	25.252	92.748	0.000931792	0.00227965	1
scaffold118_100000	scaffold118	100000	20	20	40	8.56	31.44	1.0318e-05	3.88942e-05	1
scaffold118_110000	scaffold118	110000	81	97	178	38.092	139.908	4.44494e-15	7.52453e-14	1
scaffold118_120000	scaffold118	120000	50	107	157	33.598	123.402	0.00141414	0.00331317	1
scaffold118_130000	scaffold118	130000	113	109	222	47.508	174.492	8.42472e-27	5.0714e-25	1
scaffold118_140000	scaffold118	140000	77	86	163	34.882	128.118	8.71669e-16	1.61651e-14	1
scaffold118_150000	scaffold118	150000	73	66	139	29.746	109.254	3.70539e-19	1.0044e-17	1
scaffold118_160000	scaffold118	160000	78	145	223	47.722	175.278	7.66336e-07	3.70463e-06	1
scaffold118_170000	scaffold118	170000	64	74	138	29.532	108.468	8.41895e-13	1.07067e-11	1
scaffold118_180000	scaffold118	180000	28	42	70	14.98	55.02	0.000147997	0.00043626	1
scaffold118_190000	scaffold118	190000	25	32	57	12.198	44.802	3.55739e-05	0.000119646	1
scaffold118_200000	scaffold118	200000	95	129	224	47.936	176.064	1.75553e-14	2.77948e-13	1
scaffold118_210000	scaffold118	210000	90	144	234	50.076	183.924	1.96983e-10	1.8005e-09	1
scaffold118_220000	scaffold118	220000	97	110	207	44.298	162.702	4.20321e-19	1.13331e-17	1
scaffold118_230000	scaffold118	230000	84	60	144	30.816	113.184	3.20974e-27	2.02167e-25	1
scaffold118_240000	scaffold118	240000	45	40	85	18.19	66.81	1.33749e-12	1.64536e-11	1
scaffold118_250000	scaffold118	250000	74	57	131	28.034	102.966	1.21549e-22	4.65786e-21	1
scaffold118_260000	scaffold118	260000	96	76	172	36.808	135.192	3.62474e-28	2.50136e-26	1
scaffold118_270000	scaffold118	270000	116	116	232	49.648	182.352	2.36354e-26	1.36463e-24	1
scaffold118_280000	scaffold118	280000	114	152	266	56.924	209.076	1.42775e-17	3.24542e-16	1
scaffold118_290000	scaffold118	290000	105	199	304	65.056	238.944	2.32434e-08	1.50673e-07	1
scaffold118_300000	scaffold118	300000	113	172	285	60.99	224.01	5.83025e-14	8.69817e-13	1
scaffold118_310000	scaffold118	310000	95	115	210	44.94	165.06	3.67193e-17	8.00019e-16	1
scaffold118_320000	scaffold118	320000	57	118	175	37.45	137.55	0.000314111	0.000860327	1
scaffold118_330000	scaffold118	330000	66	140	206	44.084	161.916	0.000196759	0.000564437	1
scaffold118_340000	scaffold118	340000	108	168	276	59.064	216.936	6.86128e-13	8.88887e-12	1
scaffold118_350000	scaffold118	350000	38	116	154	32.956	121.044	0.32166	0.396829	0
scaffold118_360000	scaffold118	360000	60	191	251	53.714	197.286	0.333329	0.409156	0
scaffold118_370000	scaffold118	370000	66	165	231	49.434	181.566	0.00786937	0.0154244	1
scaffold118_380000	scaffold118	380000	91	132	223	47.722	175.278	1.59035e-12	1.93444e-11	1
scaffold118_390000	scaffold118	390000	68	131	199	42.586	156.414	1.11968e-05	4.18818e-05	1
scaffold118_400000	scaffold118	400000	79	152	231	49.434	181.566	2.10403e-06	9.2333e-06	1
scaffold118_410000	scaffold118	410000	110	215	325	69.55	255.45	4.47759e-08	2.75609e-07	1
scaffold118_420000	scaffold118	420000	126	230	356	76.184	279.816	1.21357e-10	1.13993e-09	1
scaffold118_430000	scaffold118	430000	104	159	263	56.282	206.718	7.26196e-13	9.3799e-12	1
scaffold118_440000	scaffold118	440000	89	167	256	54.784	201.216	1.84571e-07	1.00155e-06	1
scaffold118_450000	scaffold118	450000	80	113	193	41.302	151.698	1.10661e-11	1.18832e-10	1
scaffold118_460000	scaffold118	460000	75	145	220	47.08	172.92	4.43847e-06	1.82005e-05	1
scaffold118_470000	scaffold118	470000	101	165	266	56.924	209.076	4.41728e-11	4.37961e-10	1
scaffold118_480000	scaffold118	480000	59	127	186	39.804	146.196	0.000599343	0.00153864	1
scaffold118_490000	scaffold118	490000	9	7	16	3.424	12.576	0.000676454	0.00171749	1
scaffold119_10000	scaffold119	10000	32	81	113	24.182	88.818	0.0729346	0.110422	0
scaffold119_0	scaffold119	0	0	0	0	0	0	NA	NA	0
scaffold119_20000	scaffold119	20000	0	0	0	0	0	NA	NA	0
scaffold12_0	scaffold12	0	23	357	380	81.32	298.68	2.99321e-13	4.09845e-12	0
scaffold12_10000	scaffold12	10000	11	200	211	45.154	165.846	9.86678e-09	6.89957e-08	0
scaffold12_20000	scaffold12	20000	16	190	206	44.084	161.916	1.83336e-06	8.1362e-06	0
scaffold12_30000	scaffold12	30000	31	187	218	46.652	171.348	0.00974414	0.0186846	0
scaffold12_40000	scaffold12	40000	51	284	335	71.69	263.31	0.00584668	0.0118445	0
scaffold12_50000	scaffold12	50000	97	315	412	88.168	323.832	0.288716	0.362511	0
scaffold12_60000	scaffold12	60000	57	335	392	83.888	308.112	0.000928667	0.00227549	0
scaffold12_70000	scaffold12	70000	12	38	50	10.7	39.3	0.653958	0.713615	0
scaffold12_80000	scaffold12	80000	20	160	180	38.52	141.48	0.000763257	0.00191212	0
scaffold12_90000	scaffold12	90000	25	186	211	45.154	165.846	0.000716989	0.00180666	0
scaffold12_100000	scaffold12	100000	17	129	146	31.244	114.756	0.00404879	0.00854088	0
scaffold12_110000	scaffold12	110000	4	196	200	42.8	157.2	2.23819e-11	2.31035e-10	0
scaffold12_120000	scaffold12	120000	11	124	135	28.89	106.11	0.000173849	0.000504648	0
scaffold120_0	scaffold120	0	1	0	1	0.214	0.786	0.055304	0.0869177	0
scaffold121_10000	scaffold121	10000	3	2	5	1.07	3.93	0.0353327	0.058778	0
scaffold121_20000	scaffold121	20000	34	28	62	13.268	48.732	1.36378e-10	1.27274e-09	1
scaffold121_30000	scaffold121	30000	60	51	111	23.754	87.246	4.92697e-17	1.06144e-15	1
scaffold121_40000	scaffold121	40000	43	37	80	17.12	62.88	1.72518e-12	2.08818e-11	1
scaffold121_50000	scaffold121	50000	88	73	161	34.454	126.546	7.85512e-25	3.82187e-23	1
scaffold121_60000	scaffold121	60000	42	59	101	21.614	79.386	7.57581e-07	3.66861e-06	1
scaffold121_70000	scaffold121	70000	58	27	85	18.19	66.81	6.38757e-26	3.52354e-24	1
scaffold121_80000	scaffold121	80000	36	50	86	18.404	67.596	3.72012e-06	1.55156e-05	1
scaffold121_90000	scaffold121	90000	26	95	121	25.894	95.106	0.981255	0.986257	0
scaffold121_100000	scaffold121	100000	47	177	224	47.936	176.064	0.878803	0.905248	0
scaffold121_110000	scaffold121	110000	24	222	246	52.644	193.356	8.46979e-06	3.26447e-05	0
scaffold121_120000	scaffold121	120000	44	196	240	51.36	188.64	0.246706	0.317143	0
scaffold121_130000	scaffold121	130000	25	107	132	28.248	103.752	0.490632	0.566134	0
scaffold121_140000	scaffold121	140000	52	237	289	61.846	227.154	0.157894	0.216282	0
scaffold121_150000	scaffold121	150000	42	215	257	54.998	202.002	0.0480493	0.0770327	0
scaffold121_160000	scaffold121	160000	45	263	308	65.912	242.088	0.00366814	0.00780061	0
scaffold121_170000	scaffold121	170000	37	120	157	33.598	123.402	0.507963	0.582446	0
scaffold121_180000	scaffold121	180000	116	217	333	71.262	261.738	2.26268e-09	1.74886e-08	1
scaffold121_190000	scaffold121	190000	115	119	234	50.076	183.924	4.24906e-25	2.11488e-23	1
scaffold121_200000	scaffold121	200000	108	166	274	58.636	215.364	3.55831e-13	4.81135e-12	1
scaffold121_210000	scaffold121	210000	74	122	196	41.944	154.056	2.36483e-08	1.52955e-07	1
scaffold121_220000	scaffold121	220000	106	190	296	63.344	232.656	1.49155e-09	1.19276e-08	1
scaffold121_230000	scaffold121	230000	109	244	353	75.542	277.458	1.41162e-05	5.17473e-05	1
scaffold121_240000	scaffold121	240000	86	155	241	51.574	189.426	6.40735e-08	3.81249e-07	1
scaffold121_250000	scaffold121	250000	83	193	276	59.064	216.936	0.000443068	0.00117023	1
scaffold121_260000	scaffold121	260000	55	174	229	49.006	179.994	0.334151	0.409611	0
scaffold121_270000	scaffold121	270000	25	166	191	40.874	150.126	0.00510072	0.0104953	0
scaffold121_280000	scaffold121	280000	28	121	149	31.886	117.114	0.437612	0.514658	0
scaffold121_290000	scaffold121	290000	27	113	140	29.96	110.04	0.541881	0.613338	0
scaffold121_300000	scaffold121	300000	22	84	106	22.684	83.316	0.871315	0.899192	0
scaffold121_310000	scaffold121	310000	31	263	294	62.916	231.084	5.66437e-06	2.27798e-05	0
scaffold121_320000	scaffold121	320000	13	92	105	22.47	82.53	0.0242343	0.041972	0
scaffold121_330000	scaffold121	330000	34	148	182	38.948	143.052	0.37117	0.448043	0
scaffold121_340000	scaffold121	340000	25	186	211	45.154	165.846	0.000716989	0.00180666	0
scaffold121_350000	scaffold121	350000	11	129	140	29.96	110.04	9.34048e-05	0.000288184	0
scaffold121_360000	scaffold121	360000	32	225	257	54.998	202.002	0.000468966	0.00123281	0
scaffold121_370000	scaffold121	370000	58	265	323	69.122	253.878	0.131322	0.184419	0
scaffold121_380000	scaffold121	380000	48	209	257	54.998	202.002	0.287165	0.360886	0
scaffold121_390000	scaffold121	390000	41	123	164	35.096	128.904	0.260969	0.332591	0
scaffold121_400000	scaffold121	400000	31	134	165	35.31	129.69	0.413289	0.490212	0
scaffold121_410000	scaffold121	410000	36	187	223	47.722	175.278	0.0556262	0.0873212	0
scaffold121_420000	scaffold121	420000	33	212	245	52.43	192.57	0.00247227	0.00547527	0
scaffold121_430000	scaffold121	430000	24	188	212	45.368	166.632	0.000345825	0.000936291	0
scaffold121_460000	scaffold121	460000	44	155	199	42.586	156.414	0.80692	0.844409	0
scaffold121_470000	scaffold121	470000	21	140	161	34.454	126.546	0.00972785	0.018664	0
scaffold121_480000	scaffold121	480000	38	142	180	38.52	141.48	0.924709	0.941727	0
scaffold121_490000	scaffold121	490000	40	149	189	40.446	148.554	0.936952	0.951119	0
scaffold121_500000	scaffold121	500000	64	249	313	66.982	246.018	0.68109	0.738199	0
scaffold121_510000	scaffold121	510000	40	144	184	39.376	144.624	0.910693	0.9309	0
scaffold121_520000	scaffold121	520000	20	65	85	18.19	66.81	0.632162	0.694909	0
scaffold121_530000	scaffold121	530000	44	175	219	46.866	172.134	0.636776	0.699005	0
scaffold121_540000	scaffold121	540000	28	65	93	19.902	73.098	0.0406117	0.0664245	0
scaffold121_550000	scaffold121	550000	7	131	138	29.532	108.468	2.9149e-06	1.24388e-05	0
scaffold121_560000	scaffold121	560000	37	305	342	73.188	268.812	1.83074e-06	8.13084e-06	0
scaffold121_570000	scaffold121	570000	23	201	224	47.936	176.064	4.8567e-05	0.000159022	0
scaffold121_580000	scaffold121	580000	67	268	335	71.69	263.31	0.532111	0.604294	0
scaffold121_590000	scaffold121	590000	28	208	236	50.504	185.496	0.000354554	0.000956726	0
scaffold121_600000	scaffold121	600000	48	192	240	51.36	188.64	0.596924	0.663862	0
scaffold121_610000	scaffold121	610000	37	150	187	40.018	146.982	0.590493	0.658187	0
scaffold121_620000	scaffold121	620000	52	156	208	44.512	163.488	0.205532	0.271446	0
scaffold121_630000	scaffold121	630000	44	243	287	61.418	225.582	0.0121791	0.0228206	0
scaffold121_640000	scaffold121	640000	26	177	203	43.442	159.558	0.00283669	0.00620618	0
scaffold121_650000	scaffold121	650000	5	101	106	22.684	83.316	2.81391e-05	9.68787e-05	0
scaffold121_660000	scaffold121	660000	19	321	340	72.76	267.24	1.16982e-12	1.4497e-11	0
scaffold121_670000	scaffold121	670000	51	202	253	54.142	198.858	0.630058	0.693079	0
scaffold121_680000	scaffold121	680000	31	187	218	46.652	171.348	0.00974414	0.0186846	0
scaffold121_690000	scaffold121	690000	27	178	205	43.87	161.13	0.00406727	0.0085663	0
scaffold121_700000	scaffold121	700000	38	165	203	43.442	159.558	0.351695	0.42827	0
scaffold121_710000	scaffold121	710000	1	11	12	2.568	9.432	0.269738	0.342541	0
scaffold121_720000	scaffold121	720000	0	1	1	0.214	0.786	0.601817	0.667354	0
scaffold121_0	scaffold121	0	0	0	0	0	0	NA	NA	0
scaffold121_440000	scaffold121	440000	0	0	0	0	0	NA	NA	0
scaffold121_450000	scaffold121	450000	0	0	0	0	0	NA	NA	0
scaffold122_0	scaffold122	0	0	2	2	0.428	1.572	0.460562	0.537487	0
scaffold123_0	scaffold123	0	34	125	159	34.026	124.974	0.995989	0.996967	0
scaffold123_10000	scaffold123	10000	29	127	156	33.384	122.616	0.392089	0.46892	0
scaffold123_20000	scaffold123	20000	19	38	57	12.198	44.802	0.0280382	0.0478519	1
scaffold123_30000	scaffold123	30000	46	126	172	36.808	135.192	0.0874615	0.129315	0
scaffold123_40000	scaffold123	40000	42	120	162	34.668	127.332	0.160146	0.219003	0
scaffold123_50000	scaffold123	50000	30	85	115	24.61	90.39	0.220378	0.288088	0
scaffold123_60000	scaffold123	60000	33	122	155	33.17	121.83	0.97344	0.980113	0
scaffold123_70000	scaffold123	70000	35	61	96	20.544	75.456	0.000321356	0.000876431	1
scaffold123_80000	scaffold123	80000	0	1	1	0.214	0.786	0.601817	0.667354	0
scaffold123_90000	scaffold123	90000	0	0	0	0	0	NA	NA	0
scaffold123_100000	scaffold123	100000	0	0	0	0	0	NA	NA	0
scaffold123_110000	scaffold123	110000	0	0	0	0	0	NA	NA	0
scaffold124_0	scaffold124	0	14	189	203	43.442	159.558	4.69198e-07	2.368e-06	0
scaffold124_10000	scaffold124	10000	27	356	383	81.962	301.038	7.50446e-12	8.32169e-11	0
scaffold124_20000	scaffold124	20000	6	118	124	26.536	97.464	6.904e-06	2.71104e-05	0
scaffold124_30000	scaffold124	30000	4	110	114	24.396	89.604	3.19713e-06	1.34936e-05	0
scaffold124_40000	scaffold124	40000	14	204	218	46.652	171.348	6.96128e-08	4.11664e-07	0
scaffold124_50000	scaffold124	50000	21	223	244	52.216	191.784	1.10118e-06	5.12041e-06	0
scaffold124_60000	scaffold124	60000	17	193	210	44.94	165.06	2.58776e-06	1.11471e-05	0
scaffold124_70000	scaffold124	70000	14	57	71	15.194	55.806	0.729713	0.780309	0
scaffold124_80000	scaffold124	80000	50	229	279	59.706	219.294	0.15653	0.214652	0
scaffold124_90000	scaffold124	90000	29	198	227	48.578	178.422	0.00153291	0.00355776	0
scaffold124_100000	scaffold124	100000	48	180	228	48.792	179.208	0.898235	0.921102	0
scaffold124_110000	scaffold124	110000	57	68	125	26.75	98.25	4.19315e-11	4.18132e-10	1
scaffold124_120000	scaffold124	120000	29	118	147	31.458	115.542	0.621083	0.684685	0
scaffold124_130000	scaffold124	130000	28	243	271	57.994	213.006	8.89021e-06	3.4068e-05	0
scaffold124_140000	scaffold124	140000	41	249	290	62.06	227.94	0.00256662	0.00566469	0
scaffold124_150000	scaffold124	150000	37	207	244	52.216	191.784	0.0175428	0.031619	0
scaffold124_160000	scaffold124	160000	35	291	326	69.764	256.236	2.6707e-06	1.14787e-05	0
scaffold124_170000	scaffold124	170000	23	131	154	32.956	121.044	0.0504453	0.0802869	0
scaffold124_180000	scaffold124	180000	26	207	233	49.862	183.138	0.000138053	0.000409246	0
scaffold124_190000	scaffold124	190000	6	21	27	5.778	21.222	0.917032	0.935295	0
scaffold124_200000	scaffold124	200000	0	0	0	0	0	NA	NA	0
scaffold125_0	scaffold125	0	7	68	75	16.05	58.95	0.0108342	0.0205361	0
scaffold125_10000	scaffold125	10000	20	206	226	48.364	177.636	4.21691e-06	1.73621e-05	0
scaffold125_20000	scaffold125	20000	24	175	199	42.586	156.414	0.00131592	0.00310531	0
scaffold125_30000	scaffold125	30000	26	124	150	32.1	117.9	0.22459	0.292843	0
scaffold125_40000	scaffold125	40000	20	169	189	40.446	148.554	0.000287553	0.000794116	0
scaffold125_50000	scaffold125	50000	21	156	177	37.878	139.122	0.00197972	0.00447834	0
scaffold125_60000	scaffold125	60000	37	218	255	54.57	200.43	0.00730151	0.0144437	0
scaffold125_70000	scaffold125	70000	34	254	288	61.632	226.368	7.18522e-05	0.000226984	0
scaffold125_80000	scaffold125	80000	49	241	290	62.06	227.94	0.0614931	0.0953045	0
scaffold125_90000	scaffold125	90000	62	206	268	57.352	210.648	0.488763	0.564428	0
scaffold125_100000	scaffold125	100000	86	207	293	62.702	230.298	0.000904408	0.00222139	1
scaffold125_110000	scaffold125	110000	130	288	418	89.452	328.548	1.3265e-06	6.07516e-06	1
scaffold125_120000	scaffold125	120000	26	38	64	13.696	50.304	0.000176793	0.000511906	1
scaffold125_130000	scaffold125	130000	41	176	217	46.438	170.562	0.368067	0.445263	0
scaffold125_140000	scaffold125	140000	39	270	309	66.126	242.874	0.000168154	0.000489759	0
scaffold125_150000	scaffold125	150000	59	288	347	74.258	272.742	0.0458069	0.0738551	0
scaffold125_160000	scaffold125	160000	42	333	375	80.25	294.75	1.46374e-06	6.62314e-06	0
scaffold125_170000	scaffold125	170000	41	216	257	54.998	202.002	0.033252	0.0556696	0
scaffold125_180000	scaffold125	180000	47	336	383	81.962	301.038	1.32516e-05	4.88885e-05	0
scaffold125_190000	scaffold125	190000	64	292	356	76.184	279.816	0.115368	0.164645	0
scaffold125_200000	scaffold125	200000	90	251	341	72.974	268.026	0.0245693	0.0424969	1
scaffold125_210000	scaffold125	210000	41	317	358	76.612	281.388	4.44955e-06	1.82416e-05	0
scaffold125_220000	scaffold125	220000	101	155	256	54.784	201.216	1.8822e-12	2.26715e-11	1
scaffold125_230000	scaffold125	230000	82	153	235	50.29	184.71	4.56756e-07	2.31195e-06	1
scaffold125_240000	scaffold125	240000	38	263	301	64.414	236.586	0.000205456	0.000587341	0
scaffold125_250000	scaffold125	250000	50	221	271	57.994	213.006	0.236403	0.306079	0
scaffold125_260000	scaffold125	260000	69	125	194	41.516	152.484	1.49964e-06	6.77676e-06	1
scaffold125_270000	scaffold125	270000	24	70	94	20.116	73.884	0.328678	0.404478	0
scaffold125_280000	scaffold125	280000	31	173	204	43.656	160.344	0.0307305	0.0518643	0
scaffold125_290000	scaffold125	290000	24	172	196	41.944	154.056	0.00177705	0.00406286	0
scaffold125_300000	scaffold125	300000	58	192	250	53.5	196.5	0.487717	0.563597	0
scaffold125_310000	scaffold125	310000	29	82	111	23.754	87.246	0.224716	0.292919	0
scaffold125_320000	scaffold125	320000	47	102	149	31.886	117.114	0.00253581	0.00560312	1
scaffold125_330000	scaffold125	330000	41	128	169	36.166	132.834	0.364586	0.441731	0
scaffold125_340000	scaffold125	340000	84	241	325	69.55	255.45	0.0506568	0.0805792	0
scaffold125_350000	scaffold125	350000	58	263	321	68.694	252.306	0.14557	0.201698	0
scaffold125_360000	scaffold125	360000	71	203	274	58.636	215.364	0.0685714	0.104738	0
scaffold125_370000	scaffold125	370000	108	269	377	80.678	296.322	0.000601309	0.00154323	1
scaffold125_380000	scaffold125	380000	92	184	276	59.064	216.936	1.3388e-06	6.12827e-06	1
scaffold125_390000	scaffold125	390000	39	111	150	32.1	117.9	0.169541	0.229603	0
scaffold125_400000	scaffold125	400000	56	133	189	40.446	148.554	0.00580447	0.0117714	1
scaffold125_410000	scaffold125	410000	53	125	178	38.092	139.908	0.00643935	0.0129422	1
scaffold125_420000	scaffold125	420000	62	144	206	44.084	161.916	0.00233756	0.00521093	1
scaffold125_430000	scaffold125	430000	70	145	215	46.01	168.99	6.62784e-05	0.00021107	1
scaffold125_440000	scaffold125	440000	45	146	191	40.874	150.126	0.466652	0.543204	0
scaffold125_450000	scaffold125	450000	50	82	132	28.248	103.752	3.90641e-06	1.62201e-05	1
scaffold125_460000	scaffold125	460000	73	105	178	38.092	139.908	1.77494e-10	1.63183e-09	1
scaffold125_470000	scaffold125	470000	65	120	185	39.59	145.41	5.23535e-06	2.12071e-05	1
scaffold125_480000	scaffold125	480000	52	137	189	40.446	148.554	0.040443	0.0661986	0
scaffold125_490000	scaffold125	490000	54	184	238	50.932	187.068	0.62775	0.690892	0
scaffold125_500000	scaffold125	500000	45	143	188	40.232	147.768	0.3965	0.473705	0
scaffold125_510000	scaffold125	510000	94	141	235	50.29	184.71	3.5937e-12	4.16922e-11	1
scaffold125_520000	scaffold125	520000	80	257	337	72.118	264.882	0.295148	0.36965	0
scaffold125_530000	scaffold125	530000	58	157	215	46.01	168.99	0.0461738	0.0743909	0
scaffold125_540000	scaffold125	540000	49	121	170	36.38	133.62	0.0182737	0.0327278	1
scaffold125_550000	scaffold125	550000	81	133	214	45.796	168.204	4.41916e-09	3.27392e-08	1
scaffold125_560000	scaffold125	560000	91	181	272	58.208	213.792	1.24694e-06	5.7442e-06	1
scaffold125_570000	scaffold125	570000	54	154	208	44.512	163.488	0.108697	0.156356	0
scaffold125_580000	scaffold125	580000	23	81	104	22.256	81.744	0.858814	0.888862	0
scaffold125_590000	scaffold125	590000	94	172	266	56.924	209.076	2.97571e-08	1.89146e-07	1
scaffold125_600000	scaffold125	600000	66	172	238	50.932	187.068	0.0172427	0.031117	1
scaffold125_610000	scaffold125	610000	84	294	378	80.892	297.108	0.696701	0.751639	0
scaffold125_620000	scaffold125	620000	40	191	231	49.434	181.566	0.130162	0.182954	0
scaffold125_630000	scaffold125	630000	71	272	343	73.402	269.598	0.751825	0.799212	0
scaffold125_640000	scaffold125	640000	71	304	375	80.25	294.75	0.244147	0.314601	0
scaffold125_650000	scaffold125	650000	23	142	165	35.31	129.69	0.0194562	0.0346246	0
scaffold125_660000	scaffold125	660000	43	138	181	38.734	142.266	0.439434	0.516275	0
scaffold125_670000	scaffold125	670000	37	165	202	43.228	158.772	0.285317	0.359286	0
scaffold125_680000	scaffold125	680000	30	250	280	59.92	220.08	1.30194e-05	4.80523e-05	0
scaffold125_690000	scaffold125	690000	53	321	374	80.036	293.964	0.000652738	0.0016607	0
scaffold125_700000	scaffold125	700000	28	137	165	35.31	129.69	0.165266	0.22455	0
scaffold125_710000	scaffold125	710000	46	139	185	39.59	145.41	0.250519	0.321092	0
scaffold125_720000	scaffold125	720000	52	286	338	72.332	265.668	0.00700683	0.013926	0
scaffold125_730000	scaffold125	730000	40	190	230	49.22	180.78	0.138249	0.192974	0
scaffold125_740000	scaffold125	740000	42	305	347	74.258	272.742	2.41765e-05	8.42239e-05	0
scaffold125_750000	scaffold125	750000	50	321	371	79.394	291.606	0.000198476	0.000568891	0
scaffold125_760000	scaffold125	760000	49	267	316	67.624	248.376	0.0106331	0.0202102	0
scaffold125_770000	scaffold125	770000	55	120	175	37.45	137.55	0.00121752	0.00289798	1
scaffold125_780000	scaffold125	780000	26	66	92	19.688	72.312	0.108592	0.156287	0
scaffold125_790000	scaffold125	790000	5	24	29	6.206	22.794	0.585034	0.653049	0
scaffold125_800000	scaffold125	800000	40	112	152	32.528	119.472	0.139478	0.194534	0
scaffold125_810000	scaffold125	810000	47	225	272	58.208	213.792	0.0975172	0.142334	0
scaffold125_820000	scaffold125	820000	33	174	207	44.298	162.702	0.0555322	0.0871973	0
scaffold125_830000	scaffold125	830000	35	161	196	41.944	154.056	0.226516	0.294777	0
scaffold125_840000	scaffold125	840000	46	98	144	30.816	113.184	0.00203398	0.00458852	1
scaffold125_850000	scaffold125	850000	31	99	130	27.82	102.18	0.496476	0.571393	0
scaffold125_860000	scaffold125	860000	29	204	233	49.862	183.138	0.00086094	0.00212578	0
scaffold125_870000	scaffold125	870000	34	198	232	49.648	182.352	0.0122473	0.0229262	0
scaffold125_880000	scaffold125	880000	19	172	191	40.874	150.126	0.000113775	0.000344347	0
scaffold125_890000	scaffold125	890000	41	129	170	36.38	133.62	0.387604	0.464904	0
scaffold125_900000	scaffold125	900000	51	163	214	45.796	168.204	0.385731	0.463043	0
scaffold125_910000	scaffold125	910000	50	204	254	54.356	199.644	0.505138	0.579629	0
scaffold125_920000	scaffold125	920000	44	267	311	66.554	244.446	0.00181865	0.0041514	0
scaffold125_930000	scaffold125	930000	39	196	235	50.29	184.71	0.0725369	0.109932	0
scaffold125_940000	scaffold125	940000	64	235	299	63.986	235.014	0.998425	0.998886	0
scaffold125_950000	scaffold125	950000	46	294	340	72.76	267.24	0.000402292	0.00107317	0
scaffold125_960000	scaffold125	960000	54	235	289	61.846	227.154	0.260448	0.332171	0
scaffold125_970000	scaffold125	970000	59	315	374	80.036	293.964	0.00799649	0.0156505	0
scaffold125_980000	scaffold125	980000	45	209	254	54.356	199.644	0.152321	0.209676	0
scaffold125_990000	scaffold125	990000	53	272	325	69.55	255.45	0.0251948	0.0434661	0
scaffold125_1000000	scaffold125	1000000	54	163	217	46.438	170.562	0.210691	0.277267	0
scaffold125_1010000	scaffold125	1010000	32	245	277	59.278	217.722	6.43492e-05	0.000205493	0
scaffold125_1020000	scaffold125	1020000	0	0	0	0	0	NA	NA	0
scaffold126_0	scaffold126	0	0	0	0	0	0	NA	NA	0
scaffold126_10000	scaffold126	10000	0	0	0	0	0	NA	NA	0
scaffold127_10000	scaffold127	10000	17	152	169	36.166	132.834	0.00032469	0.000884826	0
scaffold127_20000	scaffold127	20000	22	151	173	37.022	135.978	0.00535687	0.0109663	0
scaffold127_30000	scaffold127	30000	9	173	182	38.948	143.052	6.20814e-08	3.71053e-07	0
scaffold127_40000	scaffold127	40000	45	315	360	77.04	282.96	3.8317e-05	0.000128101	0
scaffold127_50000	scaffold127	50000	52	181	233	49.862	183.138	0.732715	0.782644	0
scaffold127_60000	scaffold127	60000	58	272	330	70.62	259.38	0.0902869	0.132913	0
scaffold127_70000	scaffold127	70000	49	340	389	83.246	305.754	2.29909e-05	8.03523e-05	0
scaffold127_80000	scaffold127	80000	28	210	238	50.932	187.068	0.000289641	0.000798737	0
scaffold127_90000	scaffold127	90000	54	263	317	67.838	249.162	0.058083	0.0906764	0
scaffold127_100000	scaffold127	100000	17	201	218	46.652	171.348	9.74366e-07	4.6024e-06	0
scaffold127_110000	scaffold127	110000	31	195	226	48.364	177.636	0.00485818	0.010056	0
scaffold127_120000	scaffold127	120000	53	133	186	39.804	146.196	0.0183136	0.0327734	1
scaffold127_130000	scaffold127	130000	28	91	119	25.466	93.534	0.571129	0.640418	0
scaffold127_140000	scaffold127	140000	24	92	116	24.824	91.176	0.852019	0.88275	0
scaffold127_150000	scaffold127	150000	22	153	175	37.45	137.55	0.00440391	0.00921702	0
scaffold127_160000	scaffold127	160000	31	277	308	65.912	242.088	1.23187e-06	5.67783e-06	0
scaffold127_170000	scaffold127	170000	30	298	328	70.192	257.808	6.26432e-08	3.73895e-07	0
scaffold127_180000	scaffold127	180000	19	169	188	40.232	147.768	0.000159579	0.000466353	0
scaffold127_190000	scaffold127	190000	18	191	209	44.726	164.274	6.55737e-06	2.58635e-05	0
scaffold127_200000	scaffold127	200000	21	209	230	49.22	180.78	5.70427e-06	2.29296e-05	0
scaffold127_210000	scaffold127	210000	13	167	180	38.52	141.48	3.51878e-06	1.47397e-05	0
scaffold127_220000	scaffold127	220000	27	175	202	43.228	158.772	0.0053691	0.0109875	0
scaffold127_230000	scaffold127	230000	28	180	208	44.512	163.488	0.00524516	0.0107631	0
scaffold127_240000	scaffold127	240000	26	142	168	35.952	132.048	0.0611877	0.0948905	0
scaffold127_250000	scaffold127	250000	20	139	159	34.026	124.974	0.0066844	0.0133742	0
scaffold127_260000	scaffold127	260000	44	140	184	39.376	144.624	0.405877	0.483208	0
scaffold127_270000	scaffold127	270000	24	126	150	32.1	117.9	0.106836	0.154106	0
scaffold127_280000	scaffold127	280000	59	118	177	37.878	139.122	0.000108362	0.000329393	1
scaffold127_290000	scaffold127	290000	21	90	111	23.754	87.246	0.523891	0.596602	0
scaffold127_300000	scaffold127	300000	28	19	47	10.058	36.942	1.75682e-10	1.61861e-09	1
scaffold127_310000	scaffold127	310000	49	165	214	45.796	168.204	0.593319	0.660808	0
scaffold127_320000	scaffold127	320000	51	310	361	77.254	283.746	0.000753932	0.00189122	0
scaffold127_330000	scaffold127	330000	56	149	205	43.87	161.13	0.0388575	0.0638326	0
scaffold127_340000	scaffold127	340000	34	201	235	50.29	184.71	0.00956949	0.0183802	0
scaffold127_350000	scaffold127	350000	26	112	138	29.532	108.468	0.463498	0.540368	0
scaffold127_360000	scaffold127	360000	43	192	235	50.29	184.71	0.246247	0.316648	0
scaffold127_370000	scaffold127	370000	80	199	279	59.706	219.294	0.00305226	0.00661845	1
scaffold127_380000	scaffold127	380000	51	215	266	56.924	209.076	0.375813	0.452863	0
scaffold127_390000	scaffold127	390000	44	209	253	54.142	198.858	0.120019	0.170425	0
scaffold127_400000	scaffold127	400000	21	199	220	47.08	172.92	1.80904e-05	6.46205e-05	0
scaffold127_410000	scaffold127	410000	29	209	238	50.932	187.068	0.000527589	0.00137007	0
scaffold127_420000	scaffold127	420000	32	216	248	53.072	194.928	0.00110401	0.00265481	0
scaffold127_430000	scaffold127	430000	21	165	186	39.804	146.196	0.000774281	0.00193637	0
scaffold127_440000	scaffold127	440000	24	208	232	49.648	182.352	4.03024e-05	0.000134168	0
scaffold127_450000	scaffold127	450000	23	259	282	60.348	221.652	5.86683e-08	3.52112e-07	0
scaffold127_460000	scaffold127	460000	37	293	330	70.62	259.38	6.40511e-06	2.53571e-05	0
scaffold127_470000	scaffold127	470000	31	199	230	49.22	180.78	0.00339708	0.00728589	0
scaffold127_480000	scaffold127	480000	29	229	258	55.212	202.788	6.92105e-05	0.000219278	0
scaffold127_490000	scaffold127	490000	29	198	227	48.578	178.422	0.00153291	0.00355776	0
scaffold127_500000	scaffold127	500000	58	329	387	82.818	304.182	0.00209764	0.00472412	0
scaffold127_510000	scaffold127	510000	56	248	304	65.056	238.944	0.205359	0.271259	0
scaffold127_520000	scaffold127	520000	24	159	183	39.162	143.838	0.00627925	0.0126424	0
scaffold127_530000	scaffold127	530000	36	213	249	53.286	195.714	0.00756218	0.0149015	0
scaffold127_540000	scaffold127	540000	47	199	246	52.644	193.356	0.380265	0.457496	0
scaffold127_550000	scaffold127	550000	36	163	199	42.586	156.414	0.254973	0.326222	0
scaffold127_560000	scaffold127	560000	55	245	300	64.2	235.8	0.19528	0.259688	0
scaffold127_570000	scaffold127	570000	57	156	213	45.582	167.418	0.0564459	0.0883996	0
scaffold127_580000	scaffold127	580000	53	95	148	31.672	116.328	1.91433e-05	6.80446e-05	1
scaffold127_590000	scaffold127	590000	41	79	120	25.68	94.32	0.000649711	0.00165349	1
scaffold127_600000	scaffold127	600000	17	36	53	11.342	41.658	0.0580938	0.090677	0
scaffold127_610000	scaffold127	610000	10	44	54	11.556	42.444	0.605651	0.670919	0
scaffold127_620000	scaffold127	620000	11	44	55	11.77	43.23	0.800146	0.838892	0
scaffold127_630000	scaffold127	630000	48	193	241	51.574	189.426	0.574564	0.643478	0
scaffold127_640000	scaffold127	640000	94	353	447	95.658	351.342	0.84836	0.879855	0
scaffold127_650000	scaffold127	650000	89	224	313	66.982	246.018	0.00240933	0.00535231	1
scaffold127_660000	scaffold127	660000	47	266	313	66.982	246.018	0.00588892	0.0119189	0
scaffold127_670000	scaffold127	670000	61	147	208	44.512	163.488	0.0053113	0.0108821	1
scaffold127_680000	scaffold127	680000	5	149	154	32.956	121.044	3.95533e-08	2.46086e-07	0
scaffold127_690000	scaffold127	690000	26	161	187	40.018	146.982	0.0124381	0.0232381	0
scaffold127_700000	scaffold127	700000	26	93	119	25.466	93.534	0.904992	0.926933	0
scaffold127_710000	scaffold127	710000	14	74	88	18.832	69.168	0.209139	0.275413	0
scaffold127_720000	scaffold127	720000	13	71	84	17.976	66.024	0.185569	0.248377	0
scaffold127_730000	scaffold127	730000	12	91	103	22.042	80.958	0.0158396	0.0288768	0
scaffold127_740000	scaffold127	740000	14	77	91	19.474	71.526	0.161766	0.220853	0
scaffold127_750000	scaffold127	750000	24	74	98	20.972	77.028	0.455786	0.532847	0
scaffold127_760000	scaffold127	760000	15	67	82	17.548	64.452	0.492663	0.567986	0
scaffold127_770000	scaffold127	770000	64	192	256	54.784	201.216	0.160187	0.219041	0
scaffold127_780000	scaffold127	780000	18	57	75	16.05	58.95	0.582994	0.651276	0
scaffold127_790000	scaffold127	790000	29	92	121	25.894	95.106	0.491151	0.56662	0
scaffold127_800000	scaffold127	800000	10	32	42	8.988	33.012	0.70339	0.757393	0
scaffold127_810000	scaffold127	810000	26	93	119	25.466	93.534	0.904992	0.926933	0
scaffold127_820000	scaffold127	820000	30	98	128	27.392	100.608	0.574074	0.643053	0
scaffold127_830000	scaffold127	830000	29	78	107	22.898	84.102	0.150337	0.207291	0
scaffold127_840000	scaffold127	840000	16	117	133	28.462	104.538	0.00841927	0.0163836	0
scaffold127_850000	scaffold127	850000	16	88	104	22.256	81.744	0.134716	0.188529	0
scaffold127_860000	scaffold127	860000	23	169	192	41.088	150.912	0.00145812	0.0033983	0
scaffold127_870000	scaffold127	870000	12	106	118	25.252	92.748	0.00293412	0.00639994	0
scaffold127_880000	scaffold127	880000	14	134	148	31.672	116.328	0.000397251	0.00106054	0
scaffold127_890000	scaffold127	890000	15	107	122	26.108	95.892	0.0142026	0.0261956	0
scaffold127_900000	scaffold127	900000	14	120	134	28.676	105.324	0.00199301	0.00450548	0
scaffold127_910000	scaffold127	910000	20	129	149	31.886	117.114	0.0175852	0.0316822	0
scaffold127_920000	scaffold127	920000	11	131	142	30.388	111.612	7.27594e-05	0.00022964	0
scaffold127_930000	scaffold127	930000	11	97	108	23.112	84.888	0.00448667	0.00938117	0
scaffold127_940000	scaffold127	940000	6	85	91	19.474	71.526	0.000573267	0.00147739	0
scaffold127_950000	scaffold127	950000	12	149	161	34.454	126.546	1.59733e-05	5.7797e-05	0
scaffold127_960000	scaffold127	960000	15	126	141	30.174	110.826	0.00183434	0.00418502	0
scaffold127_970000	scaffold127	970000	5	97	102	21.828	80.172	4.85093e-05	0.000158894	0
scaffold127_980000	scaffold127	980000	4	80	84	17.976	66.024	0.000200699	0.000574788	0
scaffold127_990000	scaffold127	990000	1	74	75	16.05	58.95	2.26239e-05	7.91492e-05	0
scaffold127_1000000	scaffold127	1000000	9	85	94	20.116	73.884	0.00518123	0.0106458	0
scaffold127_1010000	scaffold127	1010000	0	11	11	2.354	8.646	0.0835265	0.124154	0
scaffold127_0	scaffold127	0	0	0	0	0	0	NA	NA	0
scaffold128_0	scaffold128	0	6	4	10	2.14	7.86	0.00291799	0.00636795	1
scaffold128_10000	scaffold128	10000	67	146	213	45.582	167.418	0.0003459	0.000936291	1
scaffold128_20000	scaffold128	20000	110	197	307	65.698	241.302	7.04648e-10	5.95086e-09	1
scaffold128_30000	scaffold128	30000	82	123	205	43.87	161.13	8.39242e-11	8.07584e-10	1
scaffold128_40000	scaffold128	40000	96	164	260	55.64	204.36	1.04069e-09	8.52282e-09	1
scaffold128_50000	scaffold128	50000	91	118	209	44.726	164.274	5.97323e-15	9.91969e-14	1
scaffold128_60000	scaffold128	60000	49	99	148	31.672	116.328	0.000514758	0.00133996	1
scaffold128_70000	scaffold128	70000	136	181	317	67.838	249.162	1.01398e-20	3.25242e-19	1
scaffold128_80000	scaffold128	80000	49	211	260	55.64	204.36	0.315346	0.390373	0
scaffold128_90000	scaffold128	90000	28	172	200	42.8	157.2	0.0107201	0.0203465	0
scaffold128_100000	scaffold128	100000	46	263	309	66.126	242.874	0.0052441	0.0107622	0
scaffold128_110000	scaffold128	110000	25	173	198	42.372	155.628	0.00261054	0.00575427	0
scaffold128_120000	scaffold128	120000	38	235	273	58.422	214.578	0.0025809	0.00569475	0
scaffold128_130000	scaffold128	130000	35	177	212	45.368	166.632	0.082522	0.122861	0
scaffold128_140000	scaffold128	140000	26	127	153	32.742	120.258	0.183848	0.24634	0
scaffold128_150000	scaffold128	150000	40	161	201	43.014	157.986	0.604211	0.66958	0
scaffold128_160000	scaffold128	160000	55	147	202	43.228	158.772	0.0434292	0.070421	0
scaffold128_170000	scaffold128	170000	41	107	148	31.672	116.328	0.0615449	0.0953335	0
scaffold128_180000	scaffold128	180000	14	102	116	24.824	91.176	0.0142689	0.0263016	0
scaffold128_190000	scaffold128	190000	18	93	111	23.754	87.246	0.182975	0.245303	0
scaffold128_200000	scaffold128	200000	28	173	201	43.014	157.986	0.0098189	0.0188196	0
scaffold128_210000	scaffold128	210000	33	166	199	42.586	156.414	0.0975424	0.142334	0
scaffold128_220000	scaffold128	220000	34	149	183	39.162	143.838	0.352159	0.428388	0
scaffold128_230000	scaffold128	230000	29	154	183	39.162	143.838	0.067008	0.102576	0
scaffold128_240000	scaffold128	240000	36	204	240	51.36	188.64	0.0156273	0.0285167	0
scaffold128_250000	scaffold128	250000	44	184	228	48.792	179.208	0.439046	0.515959	0
scaffold128_260000	scaffold128	260000	38	167	205	43.87	161.13	0.317485	0.392377	0
scaffold128_270000	scaffold128	270000	49	218	267	57.138	209.862	0.224614	0.292852	0
scaffold128_280000	scaffold128	280000	40	205	245	52.43	192.57	0.0528325	0.0836711	0
scaffold128_290000	scaffold128	290000	21	130	151	32.314	118.686	0.0247704	0.0428021	0
scaffold128_300000	scaffold128	300000	27	122	149	31.886	117.114	0.329073	0.404907	0
scaffold128_310000	scaffold128	310000	46	201	247	52.858	194.142	0.287341	0.36091	0
scaffold128_320000	scaffold128	320000	27	180	207	44.298	162.702	0.0033731	0.00724342	0
scaffold128_330000	scaffold128	330000	34	181	215	46.01	168.99	0.0458114	0.0738551	0
scaffold128_340000	scaffold128	340000	22	178	200	42.8	157.2	0.000335578	0.000912487	0
scaffold128_350000	scaffold128	350000	21	130	151	32.314	118.686	0.0247704	0.0428021	0
scaffold128_360000	scaffold128	360000	12	114	126	26.964	99.036	0.0011522	0.00275958	0
scaffold128_370000	scaffold128	370000	23	110	133	28.462	104.538	0.248171	0.318602	0
scaffold128_380000	scaffold128	380000	30	191	221	47.294	173.706	0.00456125	0.00951758	0
scaffold128_390000	scaffold128	390000	33	139	172	36.808	135.192	0.478964	0.555223	0
scaffold128_400000	scaffold128	400000	25	90	115	24.61	90.39	0.929341	0.945387	0
scaffold128_420000	scaffold128	420000	28	12	40	8.56	31.44	6.65039e-14	9.85317e-13	1
scaffold128_430000	scaffold128	430000	63	14	77	16.478	60.522	3.17302e-38	7.04613e-36	1
scaffold128_450000	scaffold128	450000	19	6	25	5.35	19.65	2.80467e-11	2.84425e-10	1
scaffold128_410000	scaffold128	410000	0	0	0	0	0	NA	NA	0
scaffold128_440000	scaffold128	440000	0	0	0	0	0	NA	NA	0
scaffold128_460000	scaffold128	460000	0	0	0	0	0	NA	NA	0
scaffold129_10000	scaffold129	10000	32	192	224	47.936	176.064	0.00942628	0.0181233	0
scaffold129_20000	scaffold129	20000	35	112	147	31.458	115.542	0.47627	0.552618	0
scaffold129_30000	scaffold129	30000	53	236	289	61.846	227.154	0.204526	0.270366	0
scaffold129_40000	scaffold129	40000	64	136	200	42.8	157.2	0.000257053	0.000719407	1
scaffold129_50000	scaffold129	50000	144	196	340	72.76	267.24	4.49656e-21	1.49491e-19	1
scaffold129_60000	scaffold129	60000	87	154	241	51.574	189.426	2.63499e-08	1.69227e-07	1
scaffold129_70000	scaffold129	70000	48	156	204	43.656	160.344	0.458343	0.535512	0
scaffold129_80000	scaffold129	80000	16	167	183	39.162	143.838	2.9829e-05	0.000102128	0
scaffold129_90000	scaffold129	90000	16	162	178	38.092	139.908	5.4036e-05	0.000175142	0
scaffold129_100000	scaffold129	100000	18	230	248	53.072	194.928	5.62881e-08	3.39001e-07	0
scaffold129_110000	scaffold129	110000	24	197	221	47.294	173.706	0.000133136	0.000395956	0
scaffold129_120000	scaffold129	120000	21	267	288	61.632	226.368	5.2875e-09	3.86434e-08	0
scaffold129_130000	scaffold129	130000	26	190	216	46.224	169.776	0.000792996	0.00197832	0
scaffold129_140000	scaffold129	140000	24	303	327	69.978	257.022	5.66358e-10	4.85157e-09	0
scaffold129_150000	scaffold129	150000	24	237	261	55.854	205.146	1.52776e-06	6.88408e-06	0
scaffold129_160000	scaffold129	160000	43	262	305	65.27	239.73	0.00187579	0.00426945	0
scaffold129_170000	scaffold129	170000	38	338	376	80.464	295.536	9.31513e-08	5.37824e-07	0
scaffold129_180000	scaffold129	180000	38	254	292	62.488	229.512	0.000475542	0.00124725	0
scaffold129_190000	scaffold129	190000	38	241	279	59.706	219.294	0.00153205	0.0035572	0
scaffold129_200000	scaffold129	200000	21	152	173	37.022	135.978	0.00297673	0.00648064	0
scaffold129_210000	scaffold129	210000	16	170	186	39.804	146.196	2.08357e-05	7.3502e-05	0
scaffold129_220000	scaffold129	220000	31	143	174	37.236	136.764	0.249037	0.319452	0
scaffold129_230000	scaffold129	230000	24	166	190	40.66	149.34	0.00320874	0.00691878	0
scaffold129_240000	scaffold129	240000	22	107	129	27.606	101.394	0.228789	0.297508	0
scaffold129_250000	scaffold129	250000	25	91	116	24.824	91.176	0.968217	0.976107	0
scaffold129_260000	scaffold129	260000	42	64	106	22.684	83.316	4.77299e-06	1.94754e-05	1
scaffold129_270000	scaffold129	270000	95	70	165	35.31	129.69	9.2885e-30	7.73491e-28	1
scaffold129_280000	scaffold129	280000	102	147	249	53.286	195.714	5.18227e-14	7.79185e-13	1
scaffold129_290000	scaffold129	290000	95	83	178	38.092	139.908	2.47198e-25	1.27054e-23	1
scaffold129_300000	scaffold129	300000	57	78	135	28.89	106.11	3.65789e-09	2.74397e-08	1
scaffold129_310000	scaffold129	310000	81	60	141	30.174	110.826	1.68782e-25	8.94027e-24	1
scaffold129_320000	scaffold129	320000	115	49	164	35.096	128.904	2.87847e-52	2.4929e-49	1
scaffold129_330000	scaffold129	330000	78	96	174	37.236	136.764	4.88286e-14	7.37367e-13	1
scaffold129_340000	scaffold129	340000	45	67	112	23.968	88.032	1.26188e-06	5.80378e-06	1
scaffold129_350000	scaffold129	350000	49	123	172	36.808	135.192	0.023409	0.0407055	1
scaffold129_360000	scaffold129	360000	48	133	181	38.734	142.266	0.0930886	0.136562	0
scaffold129_370000	scaffold129	370000	45	132	177	37.878	139.122	0.191804	0.255714	0
scaffold129_380000	scaffold129	380000	27	86	113	24.182	88.818	0.518037	0.591609	0
scaffold129_390000	scaffold129	390000	26	72	98	20.972	77.028	0.215564	0.282777	0
scaffold129_400000	scaffold129	400000	53	162	215	46.01	168.99	0.24509	0.315488	0
scaffold129_410000	scaffold129	410000	36	98	134	28.676	105.324	0.122907	0.174126	0
scaffold129_420000	scaffold129	420000	29	48	77	16.478	60.522	0.00050245	0.0013099	1
scaffold129_430000	scaffold129	430000	123	109	232	49.648	182.352	7.7437e-32	8.38304e-30	1
scaffold129_440000	scaffold129	440000	33	82	115	24.61	90.39	0.0564386	0.0883996	0
scaffold129_450000	scaffold129	450000	62	120	182	38.948	143.052	3.09528e-05	0.000105621	1
scaffold129_460000	scaffold129	460000	61	90	151	32.314	118.686	1.25575e-08	8.63126e-08	1
scaffold129_470000	scaffold129	470000	72	160	232	49.648	182.352	0.000346082	0.000936638	1
scaffold129_480000	scaffold129	480000	44	93	137	29.318	107.682	0.00222457	0.00498148	1
scaffold129_490000	scaffold129	490000	36	63	99	21.186	77.814	0.000283146	0.000783447	1
scaffold129_500000	scaffold129	500000	40	101	141	30.174	110.826	0.0436262	0.0707139	0
scaffold129_510000	scaffold129	510000	49	67	116	24.824	91.176	4.42107e-08	2.72518e-07	1
scaffold129_520000	scaffold129	520000	48	114	162	34.668	127.332	0.0106496	0.0202326	1
scaffold129_530000	scaffold129	530000	48	103	151	32.314	118.686	0.00185527	0.00422553	1
scaffold129_540000	scaffold129	540000	119	134	253	54.142	198.858	2.72571e-23	1.14315e-21	1
scaffold129_550000	scaffold129	550000	91	72	163	34.882	128.118	8.43233e-27	5.0714e-25	1
scaffold129_560000	scaffold129	560000	78	61	139	29.746	109.254	1.87453e-23	8.03682e-22	1
scaffold129_570000	scaffold129	570000	46	60	106	22.684	83.316	3.35489e-08	2.11156e-07	1
scaffold129_580000	scaffold129	580000	24	53	77	16.478	60.522	0.0366076	0.0605733	0
scaffold129_590000	scaffold129	590000	27	38	65	13.91	51.09	7.53237e-05	0.000237129	1
scaffold129_600000	scaffold129	600000	53	53	106	22.684	83.316	6.9911e-13	9.04352e-12	1
scaffold129_610000	scaffold129	610000	40	55	95	20.33	74.67	8.62477e-07	4.13021e-06	1
scaffold129_620000	scaffold129	620000	33	90	123	26.322	96.678	0.142059	0.19748	0
scaffold129_630000	scaffold129	630000	55	98	153	32.742	120.258	1.14634e-05	4.28294e-05	1
scaffold129_640000	scaffold129	640000	49	165	214	45.796	168.204	0.593319	0.660808	0
scaffold129_650000	scaffold129	650000	63	120	183	39.162	143.838	1.73429e-05	6.22195e-05	1
scaffold129_660000	scaffold129	660000	48	115	163	34.882	128.118	0.0122356	0.0229116	1
scaffold129_670000	scaffold129	670000	42	188	230	49.22	180.78	0.245726	0.316142	0
scaffold129_680000	scaffold129	680000	36	141	177	37.878	139.122	0.730708	0.781126	0
scaffold129_690000	scaffold129	690000	24	134	158	33.812	124.188	0.0569994	0.0891213	0
scaffold129_700000	scaffold129	700000	53	184	237	50.718	186.282	0.717779	0.770014	0
scaffold129_710000	scaffold129	710000	47	191	238	50.932	187.068	0.534303	0.606306	0
scaffold129_720000	scaffold129	720000	28	148	176	37.664	138.336	0.0757063	0.113997	0
scaffold129_730000	scaffold129	730000	27	132	159	34.026	124.974	0.174274	0.234946	0
scaffold129_740000	scaffold129	740000	18	92	110	23.54	86.46	0.197767	0.262573	0
scaffold129_0	scaffold129	0	0	0	0	0	0	NA	NA	0
scaffold129_750000	scaffold129	750000	0	0	0	0	0	NA	NA	0
scaffold13_0	scaffold13	0	22	45	67	14.338	52.662	0.0224673	0.0393764	1
scaffold13_10000	scaffold13	10000	76	107	183	39.162	143.838	3.14196e-11	3.17699e-10	1
scaffold13_20000	scaffold13	20000	42	99	141	30.174	110.826	0.015168	0.0277604	1
scaffold13_30000	scaffold13	30000	42	42	84	17.976	66.024	1.64508e-10	1.52214e-09	1
scaffold13_40000	scaffold13	40000	43	64	107	22.898	84.102	2.15441e-06	9.43768e-06	1
scaffold13_50000	scaffold13	50000	43	139	182	38.948	143.052	0.463958	0.540868	0
scaffold13_60000	scaffold13	60000	17	64	81	17.334	63.666	0.9279	0.944271	0
scaffold13_70000	scaffold13	70000	18	26	44	9.416	34.584	0.00160315	0.00370637	1
scaffold13_80000	scaffold13	80000	40	84	124	26.536	97.464	0.00319713	0.00689719	1
scaffold13_90000	scaffold13	90000	34	10	44	9.416	34.584	1.61529e-19	4.57911e-18	1
scaffold13_130000	scaffold13	130000	38	25	63	13.482	49.518	5.006e-14	7.53991e-13	1
scaffold13_140000	scaffold13	140000	22	24	46	9.844	36.156	1.24177e-05	4.6067e-05	1
scaffold13_150000	scaffold13	150000	39	43	82	17.548	64.452	7.64036e-09	5.46854e-08	1
scaffold13_160000	scaffold13	160000	64	56	120	25.68	94.32	1.47153e-17	3.34054e-16	1
scaffold13_170000	scaffold13	170000	16	25	41	8.774	32.226	0.0059302	0.0119982	1
scaffold13_180000	scaffold13	180000	11	19	30	6.42	23.58	0.0414643	0.0675829	0
scaffold13_190000	scaffold13	190000	45	37	82	17.548	64.452	1.44878e-13	2.04186e-12	1
scaffold13_200000	scaffold13	200000	91	44	135	28.89	106.11	7.8426e-39	1.88403e-36	1
scaffold13_210000	scaffold13	210000	85	68	153	32.742	120.258	6.9569e-25	3.39438e-23	1
scaffold13_220000	scaffold13	220000	50	38	88	18.832	69.168	5.4419e-16	1.03623e-14	1
scaffold13_230000	scaffold13	230000	61	72	133	28.462	104.538	6.01298e-12	6.73244e-11	1
scaffold13_240000	scaffold13	240000	75	53	128	27.392	100.608	1.06461e-24	5.06595e-23	1
scaffold13_250000	scaffold13	250000	57	39	96	20.544	75.456	1.16579e-19	3.35984e-18	1
scaffold13_260000	scaffold13	260000	54	42	96	20.544	75.456	8.38389e-17	1.74961e-15	1
scaffold13_270000	scaffold13	270000	50	33	83	17.762	65.238	6.2426e-18	1.48937e-16	1
scaffold13_280000	scaffold13	280000	16	15	31	6.634	24.366	4.10272e-05	0.000136424	1
scaffold13_100000	scaffold13	100000	0	0	0	0	0	NA	NA	0
scaffold13_110000	scaffold13	110000	0	0	0	0	0	NA	NA	0
scaffold13_120000	scaffold13	120000	0	0	0	0	0	NA	NA	0
scaffold13_290000	scaffold13	290000	0	0	0	0	0	NA	NA	0
scaffold130_0	scaffold130	0	28	174	202	43.228	158.772	0.00898942	0.0173643	0
scaffold130_10000	scaffold130	10000	40	105	145	31.03	113.97	0.0693226	0.10568	0
scaffold130_20000	scaffold130	20000	44	208	252	53.928	198.072	0.127282	0.179474	0
scaffold130_30000	scaffold130	30000	34	168	202	43.228	158.772	0.113394	0.162282	0
scaffold130_40000	scaffold130	40000	34	237	271	57.994	213.006	0.000379627	0.00101804	0
scaffold130_50000	scaffold130	50000	45	238	283	60.562	222.438	0.0240983	0.0418034	0
scaffold130_60000	scaffold130	60000	22	182	204	43.656	160.344	0.000218195	0.000617945	0
scaffold130_70000	scaffold130	70000	8	75	83	17.762	65.238	0.00898427	0.0173563	0
scaffold131_0	scaffold131	0	0	0	0	0	0	NA	NA	0
scaffold132_0	scaffold132	0	23	116	139	29.746	109.254	0.162971	0.222216	0
scaffold132_10000	scaffold132	10000	16	87	103	22.042	80.958	0.146616	0.202968	0
scaffold132_20000	scaffold132	20000	13	54	67	14.338	52.662	0.690213	0.746266	0
scaffold132_30000	scaffold132	30000	27	115	142	30.388	111.612	0.488161	0.563997	0
scaffold132_40000	scaffold132	40000	24	178	202	43.228	158.772	0.000971404	0.00236382	0
scaffold132_50000	scaffold132	50000	23	138	161	34.454	126.546	0.0277339	0.0474026	0
scaffold132_60000	scaffold132	60000	24	95	119	25.466	93.534	0.743158	0.791407	0
scaffold132_70000	scaffold132	70000	43	254	297	63.558	233.442	0.00363047	0.00773474	0
scaffold132_80000	scaffold132	80000	45	216	261	55.854	205.146	0.101392	0.147099	0
scaffold132_90000	scaffold132	90000	35	160	195	41.73	153.27	0.23995	0.309977	0
scaffold132_100000	scaffold132	100000	28	126	154	32.956	121.044	0.330175	0.406061	0
scaffold132_110000	scaffold132	110000	34	106	140	29.96	110.04	0.405111	0.482528	0
scaffold132_120000	scaffold132	120000	34	172	206	44.084	161.916	0.0866953	0.128335	0
scaffold132_130000	scaffold132	130000	18	65	83	17.762	65.238	0.949211	0.960692	0
scaffold132_140000	scaffold132	140000	43	141	184	39.376	144.624	0.514775	0.588621	0
scaffold132_150000	scaffold132	150000	18	70	88	18.832	69.168	0.82879	0.863072	0
scaffold132_160000	scaffold132	160000	45	159	204	43.656	160.344	0.818528	0.854389	0
scaffold132_170000	scaffold132	170000	36	147	183	39.162	143.838	0.568728	0.638014	0
scaffold132_180000	scaffold132	180000	41	143	184	39.376	144.624	0.77035	0.814854	0
scaffold132_190000	scaffold132	190000	39	122	161	34.454	126.546	0.382352	0.459719	0
scaffold132_200000	scaffold132	200000	67	135	202	43.228	158.772	4.53796e-05	0.000149753	1
scaffold132_210000	scaffold132	210000	55	42	97	20.758	76.242	2.30575e-17	5.12682e-16	1
scaffold132_220000	scaffold132	220000	19	67	86	18.404	67.596	0.875478	0.902575	0
scaffold132_230000	scaffold132	230000	38	104	142	30.388	111.612	0.119345	0.169572	0
scaffold132_240000	scaffold132	240000	37	126	163	34.882	128.118	0.685848	0.742427	0
scaffold132_250000	scaffold132	250000	37	98	135	28.89	106.11	0.0887728	0.130974	0
scaffold132_260000	scaffold132	260000	49	193	242	51.788	190.212	0.662122	0.721251	0
scaffold132_270000	scaffold132	270000	28	78	106	22.684	83.316	0.208043	0.274177	0
scaffold132_280000	scaffold132	280000	23	97	120	25.68	94.32	0.550827	0.621798	0
scaffold132_290000	scaffold132	290000	30	140	170	36.38	133.62	0.232829	0.30213	0
scaffold132_300000	scaffold132	300000	60	200	260	55.64	204.36	0.509705	0.583855	0
scaffold132_310000	scaffold132	310000	41	132	173	37.022	135.978	0.460858	0.537616	0
scaffold132_320000	scaffold132	320000	35	143	178	38.092	139.908	0.572018	0.641248	0
scaffold132_330000	scaffold132	330000	35	156	191	40.874	150.126	0.300047	0.374335	0
scaffold132_340000	scaffold132	340000	48	197	245	52.43	192.57	0.490141	0.56568	0
scaffold132_350000	scaffold132	350000	46	105	151	32.314	118.686	0.00661507	0.0132523	1
scaffold132_360000	scaffold132	360000	50	151	201	43.014	157.986	0.22957	0.298437	0
scaffold132_370000	scaffold132	370000	39	174	213	45.582	167.418	0.27149	0.344478	0
scaffold132_380000	scaffold132	380000	62	225	287	61.418	225.582	0.933243	0.94841	0
scaffold132_390000	scaffold132	390000	47	174	221	47.294	173.706	0.96154	0.971081	0
scaffold132_400000	scaffold132	400000	51	138	189	40.446	148.554	0.0612292	0.0949378	0
scaffold132_410000	scaffold132	410000	33	122	155	33.17	121.83	0.97344	0.980113	0
scaffold132_420000	scaffold132	420000	26	94	120	25.68	94.32	0.943218	0.956079	0
scaffold132_430000	scaffold132	430000	0	0	0	0	0	NA	NA	0
scaffold133_0	scaffold133	0	39	235	274	58.636	215.364	0.00382301	0.00810407	0
scaffold133_10000	scaffold133	10000	34	195	229	49.006	179.994	0.0156126	0.0285049	0
scaffold133_20000	scaffold133	20000	33	196	229	49.006	179.994	0.00990943	0.0189701	0
scaffold133_30000	scaffold133	30000	20	85	105	22.47	82.53	0.556708	0.62664	0
scaffold133_40000	scaffold133	40000	30	151	181	38.734	142.266	0.113442	0.162284	0
scaffold133_50000	scaffold133	50000	20	169	189	40.446	148.554	0.000287553	0.000794116	0
scaffold133_60000	scaffold133	60000	26	220	246	52.644	193.356	3.44239e-05	0.000116207	0
scaffold133_70000	scaffold133	70000	24	219	243	52.002	190.998	1.18714e-05	4.42394e-05	0
scaffold133_80000	scaffold133	80000	15	127	142	30.388	111.612	0.00164045	0.003781	0
scaffold133_90000	scaffold133	90000	23	129	152	32.528	119.472	0.0595175	0.0926321	0
scaffold133_100000	scaffold133	100000	38	126	164	35.096	128.904	0.580323	0.648669	0
scaffold133_110000	scaffold133	110000	13	46	59	12.626	46.374	0.905496	0.92734	0
scaffold133_120000	scaffold133	120000	30	134	164	35.096	128.904	0.331916	0.40768	0
scaffold133_130000	scaffold133	130000	52	205	257	54.998	202.002	0.648404	0.708536	0
scaffold133_140000	scaffold133	140000	33	108	141	30.174	110.826	0.56172	0.63142	0
scaffold133_150000	scaffold133	150000	33	199	232	49.648	182.352	0.00769845	0.0151459	0
scaffold133_160000	scaffold133	160000	38	192	230	49.22	180.78	0.0712481	0.108215	0
scaffold133_170000	scaffold133	170000	13	191	204	43.656	160.344	1.66438e-07	9.10287e-07	0
scaffold133_180000	scaffold133	180000	18	217	235	50.29	184.71	2.80808e-07	1.47614e-06	0
scaffold133_190000	scaffold133	190000	35	357	392	83.888	308.112	1.73752e-09	1.37202e-08	0
scaffold133_200000	scaffold133	200000	36	216	252	53.928	198.072	0.00589294	0.0119257	0
scaffold133_210000	scaffold133	210000	25	177	202	43.228	158.772	0.00176525	0.00403962	0
scaffold133_220000	scaffold133	220000	36	196	232	49.648	182.352	0.0289053	0.0491719	0
scaffold133_230000	scaffold133	230000	38	261	299	63.986	235.014	0.00024806	0.000695925	0
scaffold133_240000	scaffold133	240000	13	158	171	36.594	134.406	1.08592e-05	4.07565e-05	0
scaffold133_250000	scaffold133	250000	0	0	0	0	0	NA	NA	0
scaffold134_0	scaffold134	0	0	0	0	0	0	NA	NA	0
scaffold134_10000	scaffold134	10000	0	0	0	0	0	NA	NA	0
scaffold134_20000	scaffold134	20000	0	0	0	0	0	NA	NA	0
scaffold135_0	scaffold135	0	0	33	33	7.062	25.938	0.00272245	0.00597283	0
scaffold135_10000	scaffold135	10000	0	58	58	12.412	45.588	7.07252e-05	0.000223791	0
scaffold135_20000	scaffold135	20000	0	90	90	19.26	70.74	7.41628e-07	3.59925e-06	0
scaffold135_30000	scaffold135	30000	3	79	82	17.548	64.452	8.95752e-05	0.000277356	0
scaffold135_40000	scaffold135	40000	0	149	149	31.886	117.114	1.89947e-10	1.74077e-09	0
scaffold135_50000	scaffold135	50000	5	205	210	44.94	165.06	1.81513e-11	1.90084e-10	0
scaffold135_60000	scaffold135	60000	0	42	42	8.988	33.012	0.00072069	0.00181546	0
scaffold135_70000	scaffold135	70000	0	14	14	2.996	11.004	0.0508956	0.0809293	0
scaffold135_80000	scaffold135	80000	6	166	172	36.808	135.192	1.01795e-08	7.09245e-08	0
scaffold135_90000	scaffold135	90000	0	2	2	0.428	1.572	0.460562	0.537487	0
scaffold135_100000	scaffold135	100000	8	216	224	47.936	176.064	7.71141e-11	7.44534e-10	0
scaffold135_110000	scaffold135	110000	3	292	295	63.13	231.87	1.38768e-17	3.17098e-16	0
scaffold135_120000	scaffold135	120000	0	137	137	29.318	107.682	1.01271e-09	8.3055e-09	0
scaffold135_130000	scaffold135	130000	5	226	231	49.434	181.566	1.01552e-12	1.26637e-11	0
scaffold135_140000	scaffold135	140000	1	161	162	34.668	127.332	1.12048e-10	1.05938e-09	0
scaffold135_150000	scaffold135	150000	13	228	241	51.574	189.426	1.37362e-09	1.10304e-08	0
scaffold135_160000	scaffold135	160000	5	226	231	49.434	181.566	1.01552e-12	1.26637e-11	0
scaffold135_170000	scaffold135	170000	2	308	310	66.34	243.66	5.09915e-19	1.35256e-17	0
scaffold135_180000	scaffold135	180000	1	101	102	21.828	80.172	4.94604e-07	2.4868e-06	0
scaffold135_190000	scaffold135	190000	0	104	104	22.256	81.744	1.03066e-07	5.88596e-07	0
scaffold135_200000	scaffold135	200000	2	264	266	56.924	209.076	2.19108e-16	4.38241e-15	0
scaffold135_210000	scaffold135	210000	8	285	293	62.702	230.298	6.59353e-15	1.08768e-13	0
scaffold135_220000	scaffold135	220000	5	226	231	49.434	181.566	1.01552e-12	1.26637e-11	0
scaffold135_230000	scaffold135	230000	15	224	239	51.146	187.854	1.19179e-08	8.21777e-08	0
scaffold135_240000	scaffold135	240000	12	200	212	45.368	166.632	2.29909e-08	1.49428e-07	0
scaffold135_250000	scaffold135	250000	9	138	147	31.458	115.542	6.28941e-06	2.49574e-05	0
scaffold135_260000	scaffold135	260000	16	265	281	60.134	220.866	1.36712e-10	1.27517e-09	0
scaffold135_270000	scaffold135	270000	43	251	294	62.916	231.084	0.00462418	0.00963727	0
scaffold135_280000	scaffold135	280000	41	442	483	103.362	379.638	4.55612e-12	5.22626e-11	0
scaffold135_290000	scaffold135	290000	9	286	295	63.13	231.87	1.53739e-14	2.45656e-13	0
scaffold135_300000	scaffold135	300000	21	234	255	54.57	200.43	2.9625e-07	1.55213e-06	0
scaffold135_310000	scaffold135	310000	58	308	366	78.324	287.676	0.00958916	0.018414	0
scaffold135_320000	scaffold135	320000	26	244	270	57.78	212.22	2.40782e-06	1.04421e-05	0
scaffold135_330000	scaffold135	330000	22	214	236	50.504	185.496	6.06547e-06	2.41795e-05	0
scaffold135_340000	scaffold135	340000	7	83	90	19.26	70.74	0.00162702	0.00375454	0
scaffold135_350000	scaffold135	350000	6	69	75	16.05	58.95	0.00466136	0.00970543	0
scaffold135_360000	scaffold135	360000	21	96	117	25.038	91.962	0.362697	0.439719	0
scaffold135_370000	scaffold135	370000	31	230	261	55.854	205.146	0.000176065	0.000509987	0
scaffold135_380000	scaffold135	380000	35	232	267	57.138	209.862	0.000955111	0.00233105	0
scaffold135_390000	scaffold135	390000	14	180	194	41.516	152.484	1.45817e-06	6.60311e-06	0
scaffold135_400000	scaffold135	400000	23	119	142	30.388	111.612	0.130611	0.18351	0
scaffold135_410000	scaffold135	410000	20	194	214	45.796	168.204	1.71112e-05	6.14649e-05	0
scaffold135_420000	scaffold135	420000	33	315	348	74.472	273.528	5.94e-08	3.56256e-07	0
scaffold135_430000	scaffold135	430000	49	294	343	73.402	269.598	0.00131527	0.00310506	0
scaffold135_440000	scaffold135	440000	19	291	310	66.34	243.66	5.53245e-11	5.43857e-10	0
scaffold135_450000	scaffold135	450000	5	159	164	35.096	128.904	1.00321e-08	7.00103e-08	0
scaffold135_460000	scaffold135	460000	33	240	273	58.422	214.578	0.000175748	0.000509563	0
scaffold135_470000	scaffold135	470000	44	350	394	84.316	309.684	7.33233e-07	3.5645e-06	0
scaffold135_480000	scaffold135	480000	10	186	196	41.944	154.056	2.64514e-08	1.6969e-07	0
scaffold135_490000	scaffold135	490000	1	61	62	13.268	48.732	0.00014533	0.000428835	0
scaffold136_0	scaffold136	0	21	79	100	21.4	78.6	0.922305	0.939665	0
scaffold136_20000	scaffold136	20000	48	113	161	34.454	126.546	0.00924026	0.017819	1
scaffold136_30000	scaffold136	30000	49	166	215	46.01	168.99	0.619046	0.683048	0
scaffold136_40000	scaffold136	40000	33	111	144	30.816	113.184	0.657212	0.716534	0
scaffold136_50000	scaffold136	50000	23	111	134	28.676	105.324	0.231868	0.301018	0
scaffold136_60000	scaffold136	60000	38	197	235	50.29	184.71	0.050608	0.0805164	0
scaffold136_70000	scaffold136	70000	42	220	262	56.068	205.932	0.034077	0.0569078	0
scaffold136_80000	scaffold136	80000	51	234	285	60.99	224.01	0.149059	0.205676	0
scaffold136_90000	scaffold136	90000	25	121	146	31.244	114.756	0.207672	0.273813	0
scaffold136_100000	scaffold136	100000	45	211	256	54.784	201.216	0.135961	0.190148	0
scaffold136_110000	scaffold136	110000	62	196	258	55.212	202.788	0.302813	0.37715	0
scaffold136_120000	scaffold136	120000	38	166	204	43.656	160.344	0.334268	0.409611	0
scaffold136_130000	scaffold136	130000	6	9	15	3.21	11.79	0.0790084	0.118342	0
scaffold136_10000	scaffold136	10000	0	0	0	0	0	NA	NA	0
scaffold136_140000	scaffold136	140000	0	0	0	0	0	NA	NA	0
scaffold137_0	scaffold137	0	21	25	46	9.844	36.156	6.05597e-05	0.000194334	1
scaffold137_10000	scaffold137	10000	84	134	218	46.652	171.348	6.93047e-10	5.86146e-09	1
scaffold137_20000	scaffold137	20000	50	68	118	25.252	92.748	2.77675e-08	1.77218e-07	1
scaffold137_30000	scaffold137	30000	69	109	178	38.092	139.908	1.61736e-08	1.08122e-07	1
scaffold137_40000	scaffold137	40000	86	171	257	54.998	202.002	2.41411e-06	1.04589e-05	1
scaffold137_50000	scaffold137	50000	46	47	93	19.902	73.098	4.15238e-11	4.14544e-10	1
scaffold137_60000	scaffold137	60000	69	170	239	51.146	187.854	0.00486396	0.0100644	1
scaffold137_70000	scaffold137	70000	39	116	155	33.17	121.83	0.253543	0.324557	0
scaffold137_80000	scaffold137	80000	78	130	208	44.512	163.488	1.49966e-08	1.00915e-07	1
scaffold137_90000	scaffold137	90000	64	112	176	37.664	138.336	1.29621e-06	5.9396e-06	1
scaffold137_100000	scaffold137	100000	139	206	345	73.83	271.17	1.17869e-17	2.72942e-16	1
scaffold137_110000	scaffold137	110000	129	306	435	93.09	341.91	2.69166e-05	9.30582e-05	1
scaffold137_120000	scaffold137	120000	28	51	79	16.906	62.094	0.00233935	0.00521358	1
scaffold137_140000	scaffold137	140000	0	38	38	8.132	29.868	0.00129752	0.00306858	0
scaffold137_160000	scaffold137	160000	46	67	113	24.182	88.818	5.60177e-07	2.79138e-06	1
scaffold137_170000	scaffold137	170000	85	233	318	68.052	249.948	0.0204861	0.0362933	1
scaffold137_180000	scaffold137	180000	65	209	274	58.636	215.364	0.34854	0.425025	0
scaffold137_190000	scaffold137	190000	50	158	208	44.512	163.488	0.3535	0.429653	0
scaffold137_200000	scaffold137	200000	32	33	65	13.91	51.09	4.47598e-08	2.75609e-07	1
scaffold137_210000	scaffold137	210000	48	40	88	18.832	69.168	3.4195e-14	5.25547e-13	1
scaffold137_220000	scaffold137	220000	6	20	26	5.564	20.436	0.834848	0.868232	0
scaffold137_230000	scaffold137	230000	26	62	88	18.832	69.168	0.0624468	0.0965751	0
scaffold137_130000	scaffold137	130000	0	0	0	0	0	NA	NA	0
scaffold137_150000	scaffold137	150000	0	0	0	0	0	NA	NA	0
scaffold137_240000	scaffold137	240000	0	0	0	0	0	NA	NA	0
scaffold138_0	scaffold138	0	0	0	0	0	0	NA	NA	0
scaffold138_10000	scaffold138	10000	0	0	0	0	0	NA	NA	0
scaffold138_20000	scaffold138	20000	0	0	0	0	0	NA	NA	0
scaffold139_0	scaffold139	0	40	72	112	23.968	88.032	0.000221023	0.000625442	1
scaffold139_10000	scaffold139	10000	75	103	178	38.092	139.908	1.52857e-11	1.61638e-10	1
scaffold139_20000	scaffold139	20000	12	54	66	14.124	51.876	0.523814	0.596593	0
scaffold139_30000	scaffold139	30000	5	19	24	5.136	18.864	0.946034	0.958148	0
scaffold139_40000	scaffold139	40000	22	104	126	26.964	99.036	0.280912	0.354607	0
scaffold139_50000	scaffold139	50000	52	103	155	33.17	121.83	0.000226209	0.000639075	1
scaffold139_60000	scaffold139	60000	97	218	315	67.41	247.59	4.80113e-05	0.000157501	1
scaffold139_70000	scaffold139	70000	105	162	267	57.138	209.862	9.20134e-13	1.15574e-11	1
scaffold139_80000	scaffold139	80000	11	14	25	5.35	19.65	0.00586481	0.0118798	1
scaffold139_90000	scaffold139	90000	45	127	172	36.808	135.192	0.127752	0.180019	0
scaffold139_100000	scaffold139	100000	30	141	171	36.594	134.406	0.21888	0.286454	0
scaffold139_110000	scaffold139	110000	50	229	279	59.706	219.294	0.15653	0.214652	0
scaffold139_120000	scaffold139	120000	38	335	373	79.822	293.178	1.29198e-07	7.25631e-07	0
scaffold139_130000	scaffold139	130000	44	177	221	47.294	173.706	0.589012	0.656813	0
scaffold139_140000	scaffold139	140000	21	171	192	41.088	150.912	0.000408045	0.00108657	0
scaffold139_150000	scaffold139	150000	30	240	270	57.78	212.22	3.75223e-05	0.000125613	0
scaffold139_160000	scaffold139	160000	25	180	205	43.87	161.13	0.00131133	0.00309702	0
scaffold139_170000	scaffold139	170000	71	265	336	71.904	264.096	0.904286	0.926429	0
scaffold139_180000	scaffold139	180000	37	293	330	70.62	259.38	6.40511e-06	2.53571e-05	0
scaffold139_190000	scaffold139	190000	52	276	328	70.192	257.808	0.0143171	0.0263704	0
scaffold139_200000	scaffold139	200000	33	191	224	47.936	176.064	0.0149627	0.0274311	0
scaffold139_210000	scaffold139	210000	43	248	291	62.274	228.726	0.00587085	0.0118907	0
scaffold139_220000	scaffold139	220000	49	253	302	64.628	237.372	0.0283281	0.0482943	0
scaffold139_230000	scaffold139	230000	31	198	229	49.006	179.994	0.00371707	0.00789787	0
scaffold139_240000	scaffold139	240000	0	0	0	0	0	NA	NA	0
scaffold139_250000	scaffold139	250000	0	0	0	0	0	NA	NA	0
scaffold14_0	scaffold14	0	23	197	220	47.08	172.92	7.54325e-05	0.000237385	0
scaffold14_10000	scaffold14	10000	23	136	159	34.026	124.974	0.0330012	0.0552924	0
scaffold14_20000	scaffold14	20000	28	219	247	52.858	194.142	0.000114996	0.000347618	0
scaffold14_30000	scaffold14	30000	36	231	267	57.138	209.862	0.00160935	0.00371873	0
scaffold14_40000	scaffold14	40000	8	76	84	17.976	66.024	0.00795471	0.0155758	0
scaffold14_50000	scaffold14	50000	70	217	287	61.418	225.582	0.216764	0.284029	0
scaffold14_60000	scaffold14	60000	45	125	170	36.38	133.62	0.106962	0.15425	0
scaffold14_70000	scaffold14	70000	22	85	107	22.898	84.102	0.832362	0.866166	0
scaffold14_80000	scaffold14	80000	11	98	109	23.326	85.674	0.00399365	0.00843792	0
scaffold14_90000	scaffold14	90000	35	162	197	42.158	154.842	0.213689	0.2807	0
scaffold14_100000	scaffold14	100000	19	64	83	17.762	65.238	0.740394	0.789375	0
scaffold14_110000	scaffold14	110000	0	0	0	0	0	NA	NA	0
scaffold140_0	scaffold140	0	0	14	14	2.996	11.004	0.0508956	0.0809293	0
scaffold140_10000	scaffold140	10000	78	204	282	60.348	221.652	0.0103767	0.0197707	1
scaffold140_20000	scaffold140	20000	51	165	216	46.224	169.776	0.428154	0.505284	0
scaffold140_30000	scaffold140	30000	75	96	171	36.594	134.406	8.00022e-13	1.02116e-11	1
scaffold140_40000	scaffold140	40000	74	122	196	41.944	154.056	2.36483e-08	1.52955e-07	1
scaffold140_50000	scaffold140	50000	56	155	211	45.154	165.846	0.0686704	0.104815	0
scaffold140_60000	scaffold140	60000	44	79	123	26.322	96.678	0.000101686	0.000311184	1
scaffold140_70000	scaffold140	70000	4	28	32	6.848	25.152	0.219608	0.287314	0
scaffold140_80000	scaffold140	80000	30	90	120	25.68	94.32	0.336272	0.411922	0
scaffold140_90000	scaffold140	90000	46	127	173	37.022	135.978	0.0960473	0.140356	0
scaffold140_100000	scaffold140	100000	27	92	119	25.466	93.534	0.731694	0.781794	0
scaffold140_110000	scaffold140	110000	20	40	60	12.84	47.16	0.0242075	0.0419382	1
scaffold140_120000	scaffold140	120000	27	107	134	28.676	105.324	0.724071	0.775611	0
scaffold140_130000	scaffold140	130000	28	194	222	47.508	174.492	0.00141093	0.00330655	0
scaffold140_140000	scaffold140	140000	26	210	236	50.504	185.496	0.000100566	0.000308465	0
scaffold140_150000	scaffold140	150000	39	196	235	50.29	184.71	0.0725369	0.109932	0
scaffold140_160000	scaffold140	160000	61	247	308	65.912	242.088	0.49496	0.569944	0
scaffold140_170000	scaffold140	170000	38	174	212	45.368	166.632	0.217258	0.284546	0
scaffold140_180000	scaffold140	180000	53	226	279	59.706	219.294	0.327624	0.403382	0
scaffold140_190000	scaffold140	190000	60	211	271	57.994	213.006	0.766377	0.811323	0
scaffold140_200000	scaffold140	200000	70	280	350	74.9	275.1	0.523069	0.595862	0
scaffold140_210000	scaffold140	210000	44	227	271	57.994	213.006	0.038199	0.0628642	0
scaffold140_220000	scaffold140	220000	30	194	224	47.936	176.064	0.00347767	0.0074486	0
scaffold140_230000	scaffold140	230000	11	70	81	17.334	63.666	0.086162	0.127622	0
scaffold140_240000	scaffold140	240000	49	294	343	73.402	269.598	0.00131527	0.00310506	0
scaffold140_250000	scaffold140	250000	41	195	236	50.504	185.496	0.131438	0.184553	0
scaffold140_260000	scaffold140	260000	20	166	186	39.804	146.196	0.000399201	0.00106558	0
scaffold140_270000	scaffold140	270000	70	186	256	54.784	201.216	0.0204062	0.0361681	1
scaffold140_280000	scaffold140	280000	70	133	203	43.442	159.558	5.49481e-06	2.21803e-05	1
scaffold140_290000	scaffold140	290000	62	160	222	47.508	174.492	0.0177133	0.0318732	1
scaffold140_300000	scaffold140	300000	79	214	293	62.702	230.298	0.0202559	0.0359407	1
scaffold140_310000	scaffold140	310000	49	122	171	36.594	134.406	0.0207109	0.0365841	1
scaffold140_320000	scaffold140	320000	47	116	163	34.882	128.118	0.0206515	0.0365153	1
scaffold140_330000	scaffold140	330000	30	39	69	14.766	54.234	7.76055e-06	3.0173e-05	1
scaffold140_340000	scaffold140	340000	64	134	198	42.372	155.628	0.000178459	0.000516213	1
scaffold140_350000	scaffold140	350000	32	221	253	54.142	198.858	0.000688274	0.00174369	0
scaffold140_360000	scaffold140	360000	44	159	203	43.442	159.558	0.923924	0.941038	0
scaffold140_370000	scaffold140	370000	27	228	255	54.57	200.43	2.55739e-05	8.87528e-05	0
scaffold140_380000	scaffold140	380000	78	159	237	50.718	186.282	1.55326e-05	5.64027e-05	1
scaffold140_390000	scaffold140	390000	54	232	286	61.204	224.796	0.298964	0.373322	0
scaffold140_400000	scaffold140	400000	35	213	248	53.072	194.928	0.00514052	0.0105684	0
scaffold140_410000	scaffold140	410000	0	13	13	2.782	10.218	0.0599257	0.0931084	0
scaffold140_420000	scaffold140	420000	26	221	247	52.858	194.142	3.08848e-05	0.000105431	0
scaffold140_430000	scaffold140	430000	26	191	217	46.438	170.562	0.000717223	0.00180698	0
scaffold140_440000	scaffold140	440000	22	199	221	47.294	173.706	3.34492e-05	0.000113247	0
scaffold140_450000	scaffold140	450000	22	112	134	28.676	105.324	0.159666	0.218467	0
scaffold140_460000	scaffold140	460000	29	148	177	37.878	139.122	0.103719	0.150072	0
scaffold140_470000	scaffold140	470000	31	205	236	50.504	185.496	0.00196393	0.00445252	0
scaffold140_480000	scaffold140	480000	24	216	240	51.36	188.64	1.66097e-05	5.98619e-05	0
scaffold140_490000	scaffold140	490000	34	148	182	38.948	143.052	0.37117	0.448043	0
scaffold140_500000	scaffold140	500000	32	204	236	50.504	185.496	0.00331494	0.00712738	0
scaffold140_510000	scaffold140	510000	24	141	165	35.31	129.69	0.0318049	0.0534692	0
scaffold140_520000	scaffold140	520000	19	167	186	39.804	146.196	0.000199701	0.000572307	0
scaffold140_530000	scaffold140	530000	16	156	172	36.808	135.192	0.000109486	0.000332352	0
scaffold140_540000	scaffold140	540000	43	174	217	46.438	170.562	0.569316	0.638632	0
scaffold140_550000	scaffold140	550000	40	178	218	46.652	171.348	0.27198	0.345024	0
scaffold140_560000	scaffold140	560000	35	198	233	49.862	183.138	0.0175964	0.0316893	0
scaffold140_570000	scaffold140	570000	25	180	205	43.87	161.13	0.00131133	0.00309702	0
scaffold140_580000	scaffold140	580000	25	166	191	40.874	150.126	0.00510072	0.0104953	0
scaffold140_590000	scaffold140	590000	31	144	175	37.45	137.55	0.234504	0.303961	0
scaffold140_600000	scaffold140	600000	25	188	213	45.582	167.418	0.000584766	0.00150367	0
scaffold140_610000	scaffold140	610000	31	161	192	41.088	150.912	0.0758723	0.114187	0
scaffold140_620000	scaffold140	620000	0	0	0	0	0	NA	NA	0
scaffold141_0	scaffold141	0	6	5	11	2.354	8.646	0.00735308	0.0145391	1
scaffold141_10000	scaffold141	10000	56	98	154	32.956	121.044	5.96241e-06	2.38565e-05	1
scaffold141_20000	scaffold141	20000	38	81	119	25.466	93.534	0.00508581	0.0104684	1
scaffold141_30000	scaffold141	30000	57	98	155	33.17	121.83	3.05594e-06	1.29862e-05	1
scaffold141_40000	scaffold141	40000	66	98	164	35.096	128.904	4.00404e-09	2.98811e-08	1
scaffold141_50000	scaffold141	50000	13	30	43	9.202	33.798	0.157885	0.216282	0
scaffold141_60000	scaffold141	60000	61	94	155	33.17	121.83	5.02537e-08	3.05527e-07	1
scaffold141_70000	scaffold141	70000	67	100	167	35.738	131.262	3.66858e-09	2.74958e-08	1
scaffold141_80000	scaffold141	80000	81	115	196	41.944	154.056	1.03121e-11	1.11426e-10	1
scaffold141_90000	scaffold141	90000	71	128	199	42.586	156.414	9.05204e-07	4.31335e-06	1
scaffold141_100000	scaffold141	100000	112	143	255	54.57	200.43	1.80244e-18	4.52465e-17	1
scaffold141_110000	scaffold141	110000	71	70	141	30.174	110.826	5.15139e-17	1.1043e-15	1
scaffold141_120000	scaffold141	120000	97	116	213	45.582	167.418	8.67592e-18	2.03075e-16	1
scaffold141_130000	scaffold141	130000	65	125	190	40.66	149.34	1.66594e-05	6.00161e-05	1
scaffold141_140000	scaffold141	140000	14	23	37	7.918	29.082	0.0147702	0.0271155	1
scaffold142_0	scaffold142	0	22	19	41	8.774	32.226	4.7442e-07	2.39226e-06	1
scaffold142_10000	scaffold142	10000	112	129	241	51.574	189.426	2.2954e-21	7.81112e-20	1
scaffold142_20000	scaffold142	20000	82	86	168	35.952	132.048	4.61955e-18	1.11753e-16	1
scaffold142_30000	scaffold142	30000	57	152	209	44.726	164.274	0.0384414	0.063221	0
scaffold142_40000	scaffold142	40000	65	59	124	26.536	97.464	3.69486e-17	8.04004e-16	1
scaffold142_50000	scaffold142	50000	86	133	219	46.866	172.134	1.13458e-10	1.07055e-09	1
scaffold142_60000	scaffold142	60000	31	130	161	34.454	126.546	0.506863	0.581493	0
scaffold142_70000	scaffold142	70000	47	130	177	37.878	139.122	0.094563	0.138432	0
scaffold142_80000	scaffold142	80000	20	53	73	15.622	57.378	0.211524	0.278278	0
scaffold142_90000	scaffold142	90000	33	196	229	49.006	179.994	0.00990943	0.0189701	0
scaffold142_100000	scaffold142	100000	47	174	221	47.294	173.706	0.96154	0.971081	0
scaffold142_110000	scaffold142	110000	44	142	186	39.804	146.196	0.453151	0.530271	0
scaffold142_120000	scaffold142	120000	34	203	237	50.718	186.282	0.00810075	0.0158313	0
scaffold142_130000	scaffold142	130000	62	187	249	53.286	195.714	0.178148	0.239461	0
scaffold142_140000	scaffold142	140000	56	188	244	52.216	191.784	0.554748	0.625084	0
scaffold142_150000	scaffold142	150000	84	148	232	49.648	182.352	3.81782e-08	2.38215e-07	1
scaffold142_160000	scaffold142	160000	84	82	166	35.524	130.476	4.56157e-20	1.37172e-18	1
scaffold142_170000	scaffold142	170000	47	42	89	19.046	69.954	5.01535e-13	6.64058e-12	1
scaffold142_180000	scaffold142	180000	55	93	148	31.672	116.328	2.93232e-06	1.24977e-05	1
scaffold142_190000	scaffold142	190000	51	151	202	43.228	158.772	0.182422	0.244599	0
scaffold142_200000	scaffold142	200000	39	95	134	28.676	105.324	0.0296608	0.0502598	0
scaffold142_210000	scaffold142	210000	40	25	65	13.91	51.09	3.0121e-15	5.22771e-14	1
scaffold142_220000	scaffold142	220000	5	19	24	5.136	18.864	0.946034	0.958148	0
scaffold142_230000	scaffold142	230000	2	9	11	2.354	8.646	0.794672	0.834516	0
scaffold142_240000	scaffold142	240000	28	35	63	13.482	49.518	8.20245e-06	3.17202e-05	1
scaffold142_250000	scaffold142	250000	49	69	118	25.252	92.748	9.79432e-08	5.62491e-07	1
scaffold142_260000	scaffold142	260000	11	16	27	5.778	21.222	0.0142698	0.0263016	1
scaffold142_270000	scaffold142	270000	16	12	28	5.992	22.008	3.99612e-06	1.65432e-05	1
scaffold142_280000	scaffold142	280000	40	61	101	21.614	79.386	8.16713e-06	3.15977e-05	1
scaffold142_290000	scaffold142	290000	31	50	81	17.334	63.666	0.000213588	0.000607481	1
scaffold142_300000	scaffold142	300000	18	38	56	11.984	44.016	0.0499749	0.0797068	0
scaffold142_310000	scaffold142	310000	42	39	81	17.334	63.666	2.34922e-11	2.41632e-10	1
scaffold142_320000	scaffold142	320000	118	48	166	35.524	130.476	6.39253e-55	6.51324e-52	1
scaffold142_330000	scaffold142	330000	50	45	95	20.33	74.67	1.15117e-13	1.64246e-12	1
scaffold142_340000	scaffold142	340000	51	55	106	22.684	83.316	2.0009e-11	2.0753e-10	1
scaffold142_350000	scaffold142	350000	23	23	46	9.844	36.156	2.24934e-06	9.81628e-06	1
scaffold142_360000	scaffold142	360000	6	5	11	2.354	8.646	0.00735308	0.0145391	1
scaffold143_10000	scaffold143	10000	1	0	1	0.214	0.786	0.055304	0.0869177	0
scaffold143_0	scaffold143	0	0	0	0	0	0	NA	NA	0
scaffold143_20000	scaffold143	20000	0	0	0	0	0	NA	NA	0
scaffold143_30000	scaffold143	30000	0	0	0	0	0	NA	NA	0
scaffold144_0	scaffold144	0	0	0	0	0	0	NA	NA	0
scaffold144_10000	scaffold144	10000	0	0	0	0	0	NA	NA	0
scaffold145_0	scaffold145	0	38	32	70	14.98	55.02	1.96371e-11	2.04039e-10	1
scaffold145_10000	scaffold145	10000	25	13	38	8.132	29.868	2.52404e-11	2.58081e-10	1
scaffold145_20000	scaffold145	20000	53	57	110	23.54	86.46	7.44412e-12	8.26006e-11	1
scaffold145_30000	scaffold145	30000	49	104	153	32.742	120.258	0.00135148	0.00318101	1
scaffold145_40000	scaffold145	40000	51	82	133	28.462	104.538	1.88766e-06	8.35153e-06	1
scaffold145_50000	scaffold145	50000	84	170	254	54.356	199.644	5.75337e-06	2.30792e-05	1
scaffold145_60000	scaffold145	60000	55	84	139	29.746	109.254	1.76224e-07	9.61377e-07	1
scaffold145_70000	scaffold145	70000	3	0	3	0.642	2.358	0.000901977	0.00221636	1
scaffold145_80000	scaffold145	80000	35	43	78	16.692	61.308	4.31592e-07	2.19162e-06	1
scaffold145_90000	scaffold145	90000	63	35	98	20.972	77.028	4.11545e-25	2.05429e-23	1
scaffold145_100000	scaffold145	100000	90	25	115	24.61	90.39	5.34044e-50	3.70007e-47	1
scaffold145_110000	scaffold145	110000	36	20	56	11.984	44.016	5.07355e-15	8.48252e-14	1
scaffold145_120000	scaffold145	120000	3	111	114	24.396	89.604	1.02855e-06	4.81685e-06	0
scaffold145_130000	scaffold145	130000	24	169	193	41.302	151.698	0.00239197	0.00531988	0
scaffold145_140000	scaffold145	140000	26	168	194	41.516	152.484	0.00660373	0.0132342	0
scaffold145_150000	scaffold145	150000	29	214	243	52.002	190.998	0.000320846	0.000875386	0
scaffold145_160000	scaffold145	160000	34	218	252	53.928	198.072	0.00220693	0.00494709	0
scaffold145_170000	scaffold145	170000	24	79	103	22.042	80.958	0.638063	0.699929	0
scaffold145_180000	scaffold145	180000	27	207	234	50.076	183.924	0.000234893	0.000662096	0
scaffold145_190000	scaffold145	190000	23	213	236	50.504	185.496	1.26904e-05	4.6958e-05	0
scaffold145_200000	scaffold145	200000	34	116	150	32.1	117.9	0.705238	0.759241	0
scaffold145_210000	scaffold145	210000	51	254	305	65.27	239.73	0.0463376	0.07462	0
scaffold145_220000	scaffold145	220000	44	366	410	87.74	322.26	1.38622e-07	7.72049e-07	0
scaffold145_230000	scaffold145	230000	49	254	303	64.842	238.158	0.0264821	0.0454327	0
scaffold145_240000	scaffold145	240000	51	217	268	57.352	210.648	0.344111	0.420537	0
scaffold145_250000	scaffold145	250000	73	242	315	67.41	247.59	0.442511	0.519326	0
scaffold145_260000	scaffold145	260000	21	174	195	41.73	153.27	0.000295028	0.000812558	0
scaffold145_270000	scaffold145	270000	29	176	205	43.87	161.13	0.0113316	0.0213806	0
scaffold145_280000	scaffold145	280000	5	25	30	6.42	23.58	0.527299	0.599465	0
scaffold145_290000	scaffold145	290000	27	233	260	55.64	204.36	1.48568e-05	5.41416e-05	0
scaffold145_300000	scaffold145	300000	29	290	319	68.266	250.734	8.30041e-08	4.83916e-07	0
scaffold145_310000	scaffold145	310000	30	197	227	48.578	178.422	0.00264234	0.00581624	0
scaffold145_320000	scaffold145	320000	8	274	282	60.348	221.652	2.94382e-14	4.55674e-13	0
scaffold145_330000	scaffold145	330000	18	158	176	37.664	138.336	0.00030142	0.000828973	0
scaffold145_340000	scaffold145	340000	33	238	271	57.994	213.006	0.000213931	0.000608158	0
scaffold145_350000	scaffold145	350000	20	115	135	28.89	106.11	0.0620984	0.0960707	0
scaffold145_360000	scaffold145	360000	27	200	227	48.578	178.422	0.000479334	0.00125416	0
scaffold145_370000	scaffold145	370000	38	184	222	47.508	174.492	0.119721	0.17003	0
scaffold145_380000	scaffold145	380000	43	196	239	51.146	187.854	0.198871	0.263816	0
scaffold145_390000	scaffold145	390000	46	173	219	46.866	172.134	0.886539	0.911753	0
scaffold145_400000	scaffold145	400000	36	156	192	41.088	150.912	0.370616	0.447628	0
scaffold145_410000	scaffold145	410000	0	0	0	0	0	NA	NA	0
scaffold146_0	scaffold146	0	1	3	4	0.856	3.144	0.860643	0.890142	0
scaffold146_10000	scaffold146	10000	60	149	209	44.726	164.274	0.00999239	0.0191162	1
scaffold146_20000	scaffold146	20000	48	205	253	54.142	198.858	0.346436	0.422877	0
scaffold146_30000	scaffold146	30000	70	202	272	58.208	213.792	0.0812723	0.121261	0
scaffold146_40000	scaffold146	40000	32	147	179	38.306	140.694	0.250459	0.321062	0
scaffold146_50000	scaffold146	50000	44	180	224	47.936	176.064	0.521374	0.594165	0
scaffold146_60000	scaffold146	60000	74	223	297	63.558	233.442	0.139578	0.194594	0
scaffold146_70000	scaffold146	70000	71	165	236	50.504	185.496	0.00114161	0.00273799	1
scaffold146_80000	scaffold146	80000	62	270	332	71.048	260.952	0.22598	0.294256	0
scaffold146_90000	scaffold146	90000	37	252	289	61.846	227.154	0.000365798	0.000984919	0
scaffold146_100000	scaffold146	100000	31	174	205	43.87	161.13	0.0284003	0.0483985	0
scaffold146_110000	scaffold146	110000	37	208	245	52.43	192.57	0.0162339	0.0294808	0
scaffold146_120000	scaffold146	120000	24	198	222	47.508	174.492	0.000119578	0.00035996	0
scaffold146_130000	scaffold146	130000	22	132	154	32.956	121.044	0.0313462	0.0527779	0
scaffold146_140000	scaffold146	140000	21	133	154	32.956	121.044	0.0188172	0.0336083	0
scaffold146_150000	scaffold146	150000	39	313	352	75.328	276.672	2.34462e-06	1.01936e-05	0
scaffold146_160000	scaffold146	160000	54	310	364	77.896	286.104	0.00225879	0.00505289	0
scaffold146_170000	scaffold146	170000	18	71	89	19.046	69.954	0.786895	0.828308	0
scaffold146_180000	scaffold146	180000	7	36	43	9.202	33.798	0.412914	0.489869	0
scaffold146_190000	scaffold146	190000	35	176	211	45.154	165.846	0.0883018	0.13039	0
scaffold146_200000	scaffold146	200000	24	140	164	35.096	128.904	0.0346312	0.0577419	0
scaffold146_210000	scaffold146	210000	14	62	76	16.264	59.736	0.526593	0.59897	0
scaffold146_220000	scaffold146	220000	16	116	132	28.248	103.752	0.00934082	0.0179749	0
scaffold146_230000	scaffold146	230000	44	167	211	45.154	165.846	0.846405	0.878142	0
scaffold146_240000	scaffold146	240000	25	171	196	41.944	154.056	0.00316743	0.00684334	0
scaffold146_250000	scaffold146	250000	10	101	111	23.754	87.246	0.00145711	0.00339739	0
scaffold146_260000	scaffold146	260000	36	184	220	47.08	172.92	0.0685429	0.104713	0
scaffold146_270000	scaffold146	270000	36	154	190	40.66	149.34	0.409763	0.487031	0
scaffold146_280000	scaffold146	280000	55	197	252	53.928	198.072	0.869215	0.897263	0
scaffold146_290000	scaffold146	290000	21	161	182	38.948	143.052	0.00117921	0.00281532	0
scaffold146_300000	scaffold146	300000	15	152	167	35.738	131.262	9.12225e-05	0.000281903	0
scaffold146_310000	scaffold146	310000	43	187	230	49.22	180.78	0.317301	0.39228	0
scaffold146_320000	scaffold146	320000	69	130	199	42.586	156.414	4.98277e-06	2.0274e-05	1
scaffold146_330000	scaffold146	330000	62	111	173	37.022	135.978	3.64999e-06	1.52267e-05	1
scaffold146_340000	scaffold146	340000	56	143	199	42.586	156.414	0.0204203	0.0361878	1
scaffold146_350000	scaffold146	350000	36	166	202	43.228	158.772	0.214973	0.282172	0
scaffold146_360000	scaffold146	360000	35	195	230	49.22	180.78	0.0222415	0.039024	0
scaffold146_370000	scaffold146	370000	0	0	0	0	0	NA	NA	0
scaffold146_380000	scaffold146	380000	0	0	0	0	0	NA	NA	0
scaffold147_0	scaffold147	0	84	42	126	26.964	99.036	2.9876e-35	4.88191e-33	1
scaffold147_10000	scaffold147	10000	80	50	130	27.82	102.18	6.49222e-29	4.80563e-27	1
scaffold147_20000	scaffold147	20000	4	3	7	1.498	5.502	0.0211223	0.0372413	1
scaffold147_30000	scaffold147	30000	40	37	77	16.478	60.522	6.31943e-11	6.15976e-10	1
scaffold147_40000	scaffold147	40000	17	27	44	9.416	34.584	0.00530755	0.0108795	1
scaffold147_50000	scaffold147	50000	8	3	11	2.354	8.646	3.3139e-05	0.000112307	1
scaffold147_60000	scaffold147	60000	33	22	55	11.77	43.23	2.95347e-12	3.45889e-11	1
scaffold147_70000	scaffold147	70000	27	23	50	10.7	39.3	1.9027e-08	1.25502e-07	1
scaffold147_80000	scaffold147	80000	43	45	88	18.832	69.168	3.34765e-10	2.96142e-09	1
scaffold147_90000	scaffold147	90000	40	40	80	17.12	62.88	4.45342e-10	3.86655e-09	1
scaffold147_100000	scaffold147	100000	32	37	69	14.766	54.234	4.22009e-07	2.14586e-06	1
scaffold147_110000	scaffold147	110000	42	36	78	16.692	61.308	2.80774e-12	3.30611e-11	1
scaffold147_120000	scaffold147	120000	36	51	87	18.618	68.382	5.52415e-06	2.22728e-05	1
scaffold147_130000	scaffold147	130000	34	50	84	17.976	66.024	2.0172e-05	7.14226e-05	1
scaffold147_140000	scaffold147	140000	21	20	41	8.774	32.226	3.23061e-06	1.35951e-05	1
scaffold147_160000	scaffold147	160000	19	13	32	6.848	25.152	1.62442e-07	8.92372e-07	1
scaffold147_170000	scaffold147	170000	20	2	22	4.708	17.292	1.87405e-15	3.35335e-14	1
scaffold147_150000	scaffold147	150000	0	0	0	0	0	NA	NA	0
scaffold147_180000	scaffold147	180000	0	0	0	0	0	NA	NA	0
scaffold147_190000	scaffold147	190000	0	0	0	0	0	NA	NA	0
scaffold148_0	scaffold148	0	25	188	213	45.582	167.418	0.000584766	0.00150367	0
scaffold148_10000	scaffold148	10000	26	269	295	63.13	231.87	1.35658e-07	7.56025e-07	0
scaffold148_20000	scaffold148	20000	27	226	253	54.142	198.858	3.17313e-05	0.000108044	0
scaffold148_30000	scaffold148	30000	41	308	349	74.686	274.314	1.09951e-05	4.12236e-05	0
scaffold148_40000	scaffold148	40000	21	194	215	46.01	168.99	3.19813e-05	0.000108831	0
scaffold148_50000	scaffold148	50000	20	206	226	48.364	177.636	4.21691e-06	1.73621e-05	0
scaffold148_60000	scaffold148	60000	44	212	256	54.784	201.216	0.100301	0.145916	0
scaffold148_70000	scaffold148	70000	37	271	308	65.912	242.088	5.89835e-05	0.000189828	0
scaffold148_80000	scaffold148	80000	22	158	180	38.52	141.48	0.00267939	0.00588955	0
scaffold148_90000	scaffold148	90000	26	170	196	41.944	154.056	0.00548899	0.0111931	0
scaffold148_100000	scaffold148	100000	13	96	109	23.326	85.674	0.0158838	0.0289421	0
scaffold148_110000	scaffold148	110000	32	263	295	63.13	231.87	9.90376e-06	3.75226e-05	0
scaffold148_120000	scaffold148	120000	40	136	176	37.664	138.336	0.667678	0.726116	0
scaffold148_130000	scaffold148	130000	34	123	157	33.598	123.402	0.937647	0.951602	0
scaffold148_140000	scaffold148	140000	53	103	156	33.384	122.616	0.000128459	0.000384225	1
scaffold148_150000	scaffold148	150000	38	165	203	43.442	159.558	0.351695	0.42827	0
scaffold148_160000	scaffold148	160000	51	161	212	45.368	166.632	0.345609	0.421926	0
scaffold148_170000	scaffold148	170000	58	214	272	58.208	213.792	0.975468	0.981588	0
scaffold148_180000	scaffold148	180000	67	262	329	70.406	258.594	0.647056	0.70742	0
scaffold148_190000	scaffold148	190000	46	222	268	57.352	210.648	0.090879	0.133672	0
scaffold148_200000	scaffold148	200000	53	221	274	58.636	215.364	0.406431	0.483702	0
scaffold148_210000	scaffold148	210000	48	157	205	43.87	161.13	0.481854	0.558162	0
scaffold148_220000	scaffold148	220000	40	174	214	45.796	168.204	0.334015	0.409611	0
scaffold148_230000	scaffold148	230000	66	266	332	71.048	260.952	0.499351	0.574168	0
scaffold148_240000	scaffold148	240000	59	191	250	53.5	196.5	0.396352	0.473594	0
scaffold148_250000	scaffold148	250000	35	190	225	48.15	176.85	0.0325533	0.0545789	0
scaffold148_260000	scaffold148	260000	9	48	57	12.198	44.802	0.30169	0.375995	0
scaffold148_270000	scaffold148	270000	3	16	19	4.066	14.934	0.550977	0.621846	0
scaffold148_280000	scaffold148	280000	39	225	264	56.496	207.504	0.00865116	0.0167971	0
scaffold148_290000	scaffold148	290000	33	209	242	51.788	190.212	0.00323171	0.00696572	0
scaffold148_300000	scaffold148	300000	54	191	245	52.43	192.57	0.806791	0.844377	0
scaffold148_310000	scaffold148	310000	82	166	248	53.072	194.928	7.50176e-06	2.92456e-05	1
scaffold148_320000	scaffold148	320000	37	128	165	35.31	129.69	0.748366	0.796317	0
scaffold148_330000	scaffold148	330000	32	123	155	33.17	121.83	0.81876	0.854417	0
scaffold148_340000	scaffold148	340000	35	193	228	48.792	179.208	0.0259399	0.0446271	0
scaffold148_350000	scaffold148	350000	9	84	93	19.902	73.098	0.00584366	0.0118411	0
scaffold148_360000	scaffold148	360000	8	227	235	50.29	184.71	1.73858e-11	1.82509e-10	0
scaffold148_370000	scaffold148	370000	0	49	49	10.486	38.514	0.00025967	0.000725327	0
scaffold148_380000	scaffold148	380000	17	249	266	56.924	209.076	2.39246e-09	1.84423e-08	0
scaffold148_390000	scaffold148	390000	12	183	195	41.73	153.27	2.09055e-07	1.12559e-06	0
scaffold148_400000	scaffold148	400000	6	199	205	43.87	161.13	1.12504e-10	1.06311e-09	0
scaffold148_410000	scaffold148	410000	4	164	168	35.952	132.048	1.84721e-09	1.4517e-08	0
scaffold148_420000	scaffold148	420000	9	233	242	51.788	190.212	1.99343e-11	2.07004e-10	0
scaffold148_430000	scaffold148	430000	8	132	140	29.96	110.04	6.03016e-06	2.40609e-05	0
scaffold148_440000	scaffold148	440000	6	225	231	49.434	181.566	3.21569e-12	3.74824e-11	0
scaffold148_450000	scaffold148	450000	16	170	186	39.804	146.196	2.08357e-05	7.3502e-05	0
scaffold148_460000	scaffold148	460000	11	51	62	13.268	48.732	0.482486	0.558707	0
scaffold148_470000	scaffold148	470000	33	169	202	43.228	158.772	0.0793148	0.11878	0
scaffold148_480000	scaffold148	480000	42	200	242	51.788	190.212	0.124992	0.17659	0
scaffold148_490000	scaffold148	490000	47	188	235	50.29	184.71	0.600771	0.667305	0
scaffold148_500000	scaffold148	500000	18	193	211	45.154	165.846	5.16428e-06	2.09241e-05	0
scaffold148_510000	scaffold148	510000	31	261	292	62.488	229.512	7.02299e-06	2.7559e-05	0
scaffold148_520000	scaffold148	520000	51	306	357	76.398	280.602	0.00104718	0.00253044	0
scaffold148_530000	scaffold148	530000	13	129	142	30.388	111.612	0.000373907	0.00100441	0
scaffold148_540000	scaffold148	540000	0	10	10	2.14	7.86	0.0989339	0.144185	0
scaffold149_0	scaffold149	0	37	64	101	21.614	79.386	0.000189284	0.000544889	1
scaffold149_10000	scaffold149	10000	45	127	172	36.808	135.192	0.127752	0.180019	0
scaffold149_20000	scaffold149	20000	48	200	248	53.072	194.928	0.432278	0.509353	0
scaffold149_30000	scaffold149	30000	36	112	148	31.672	116.328	0.385702	0.463043	0
scaffold149_40000	scaffold149	40000	42	119	161	34.454	126.546	0.147042	0.20333	0
scaffold149_50000	scaffold149	50000	55	225	280	59.92	220.08	0.473426	0.549981	0
scaffold149_60000	scaffold149	60000	35	175	210	44.94	165.06	0.0944315	0.138263	0
scaffold149_70000	scaffold149	70000	59	254	313	66.982	246.018	0.2713	0.344289	0
scaffold149_80000	scaffold149	80000	41	196	237	50.718	186.282	0.123765	0.175213	0
scaffold149_90000	scaffold149	90000	47	223	270	57.78	212.22	0.109681	0.157554	0
scaffold149_100000	scaffold149	100000	54	176	230	49.22	180.78	0.442188	0.519131	0
scaffold149_110000	scaffold149	110000	39	171	210	44.94	165.06	0.317579	0.392437	0
scaffold149_120000	scaffold149	120000	29	212	241	51.574	189.426	0.000391816	0.00104716	0
scaffold149_130000	scaffold149	130000	29	144	173	37.022	135.978	0.136987	0.191413	0
scaffold149_140000	scaffold149	140000	28	197	225	48.15	176.85	0.00105509	0.00254813	0
scaffold149_150000	scaffold149	150000	22	92	114	24.396	89.604	0.584267	0.652404	0
scaffold149_160000	scaffold149	160000	52	180	232	49.648	182.352	0.706539	0.760358	0
scaffold149_170000	scaffold149	170000	44	116	160	34.24	125.76	0.0599231	0.0931084	0
scaffold149_180000	scaffold149	180000	42	192	234	50.076	183.924	0.198	0.262861	0
scaffold149_190000	scaffold149	190000	69	204	273	58.422	214.578	0.118523	0.168577	0
scaffold149_200000	scaffold149	200000	84	296	380	81.32	298.68	0.737462	0.786938	0
scaffold149_210000	scaffold149	210000	43	223	266	56.924	209.076	0.0373756	0.061679	0
scaffold149_220000	scaffold149	220000	36	215	251	53.714	197.286	0.00640634	0.0128804	0
scaffold149_230000	scaffold149	230000	55	98	153	32.742	120.258	1.14634e-05	4.28294e-05	1
scaffold149_240000	scaffold149	240000	15	48	63	13.482	49.518	0.640987	0.702476	0
scaffold15_10000	scaffold15	10000	26	64	90	19.26	70.74	0.083222	0.123775	0
scaffold15_20000	scaffold15	20000	19	9	28	5.992	22.008	2.048e-09	1.59431e-08	1
scaffold15_30000	scaffold15	30000	22	23	45	9.63	35.37	6.91798e-06	2.71592e-05	1
scaffold15_40000	scaffold15	40000	61	97	158	33.812	124.188	1.33566e-07	7.46533e-07	1
scaffold15_50000	scaffold15	50000	126	170	296	63.344	232.656	6.70365e-19	1.7593e-17	1
scaffold15_60000	scaffold15	60000	264	298	562	120.268	441.732	1.88141e-49	1.25338e-46	1
scaffold15_70000	scaffold15	70000	148	258	406	86.884	319.116	1.40765e-13	1.9855e-12	1
scaffold15_80000	scaffold15	80000	62	72	134	28.676	105.324	2.23169e-12	2.66771e-11	1
scaffold15_90000	scaffold15	90000	74	69	143	30.602	112.398	8.84789e-19	2.28397e-17	1
scaffold15_100000	scaffold15	100000	53	104	157	33.598	123.402	0.000159665	0.000466444	1
scaffold15_110000	scaffold15	110000	51	109	160	34.24	125.76	0.0012349	0.00293693	1
scaffold15_120000	scaffold15	120000	87	111	198	42.372	155.628	1.04914e-14	1.69675e-13	1
scaffold15_130000	scaffold15	130000	54	54	108	23.112	84.888	4.26026e-13	5.69822e-12	1
scaffold15_140000	scaffold15	140000	98	145	243	52.002	190.998	6.25605e-13	8.1782e-12	1
scaffold15_150000	scaffold15	150000	29	53	82	17.548	64.452	0.00204521	0.00461144	1
scaffold15_160000	scaffold15	160000	67	93	160	34.24	125.76	2.70355e-10	2.42382e-09	1
scaffold15_170000	scaffold15	170000	45	59	104	22.256	81.744	5.39092e-08	3.2649e-07	1
scaffold15_180000	scaffold15	180000	32	91	123	26.322	96.678	0.211915	0.27875	0
scaffold15_190000	scaffold15	190000	31	80	111	23.754	87.246	0.0935533	0.137116	0
scaffold15_200000	scaffold15	200000	52	102	154	32.956	121.044	0.000182713	0.000527285	1
scaffold15_210000	scaffold15	210000	56	88	144	30.816	113.184	3.10242e-07	1.61907e-06	1
scaffold15_220000	scaffold15	220000	40	74	114	24.396	89.604	0.000366073	0.000985354	1
scaffold15_230000	scaffold15	230000	30	96	126	26.964	99.036	0.509591	0.583849	0
scaffold15_240000	scaffold15	240000	20	36	56	11.984	44.016	0.0090058	0.0173882	1
scaffold15_250000	scaffold15	250000	10	43	53	11.342	41.658	0.653096	0.712809	0
scaffold15_260000	scaffold15	260000	34	39	73	15.622	57.378	1.56557e-07	8.63333e-07	1
scaffold15_270000	scaffold15	270000	38	64	102	21.828	80.172	9.44904e-05	0.000291326	1
scaffold15_280000	scaffold15	280000	30	66	96	20.544	75.456	0.018614	0.0332659	1
scaffold15_290000	scaffold15	290000	75	142	217	46.438	170.562	2.27191e-06	9.90978e-06	1
scaffold15_300000	scaffold15	300000	85	66	151	32.314	118.686	1.40255e-25	7.49804e-24	1
scaffold15_310000	scaffold15	310000	86	53	139	29.746	109.254	2.7692e-31	2.78869e-29	1
scaffold15_320000	scaffold15	320000	31	55	86	18.404	67.596	0.000926948	0.00227192	1
scaffold15_330000	scaffold15	330000	81	117	198	42.372	155.628	2.17936e-11	2.25366e-10	1
scaffold15_340000	scaffold15	340000	92	136	228	48.792	179.208	3.0121e-12	3.5228e-11	1
scaffold15_350000	scaffold15	350000	32	38	70	14.98	55.02	7.04488e-07	3.43828e-06	1
scaffold15_360000	scaffold15	360000	19	27	46	9.844	36.156	0.000996148	0.00241894	1
scaffold15_370000	scaffold15	370000	39	57	96	20.544	75.456	4.37199e-06	1.79661e-05	1
scaffold15_380000	scaffold15	380000	32	49	81	17.334	63.666	7.08846e-05	0.000224254	1
scaffold15_390000	scaffold15	390000	41	85	126	26.964	99.036	0.00229698	0.00513236	1
scaffold15_400000	scaffold15	400000	73	170	243	52.002	190.998	0.00102198	0.00247611	1
scaffold15_410000	scaffold15	410000	30	72	102	21.828	80.172	0.0485043	0.0776398	0
scaffold15_420000	scaffold15	420000	54	105	159	34.026	124.974	0.000112315	0.000340285	1
scaffold15_430000	scaffold15	430000	45	65	110	23.54	86.46	6.06865e-07	3.00329e-06	1
scaffold15_0	scaffold15	0	0	0	0	0	0	NA	NA	0
scaffold15_440000	scaffold15	440000	0	0	0	0	0	NA	NA	0
scaffold150_0	scaffold150	0	23	204	227	48.578	178.422	3.48243e-05	0.000117375	0
scaffold150_10000	scaffold150	10000	6	44	50	10.7	39.3	0.105088	0.151863	0
scaffold150_20000	scaffold150	20000	9	206	215	46.01	168.99	7.53894e-10	6.33814e-09	0
scaffold150_30000	scaffold150	30000	31	177	208	44.512	163.488	0.0223488	0.0391804	0
scaffold150_40000	scaffold150	40000	43	277	320	68.48	251.52	0.000514652	0.00133996	0
scaffold150_50000	scaffold150	50000	20	245	265	56.71	208.29	3.83061e-08	2.38583e-07	0
scaffold150_60000	scaffold150	60000	53	300	353	75.542	277.458	0.00344001	0.00737066	0
scaffold150_70000	scaffold150	70000	24	180	204	43.656	160.344	0.000792114	0.00197726	0
scaffold150_80000	scaffold150	80000	10	208	218	46.652	171.348	1.42412e-09	1.142e-08	0
scaffold150_90000	scaffold150	90000	17	221	238	50.932	187.068	8.18789e-08	4.77999e-07	0
scaffold150_100000	scaffold150	100000	25	225	250	53.5	196.5	1.10784e-05	4.14805e-05	0
scaffold150_110000	scaffold150	110000	18	281	299	63.986	235.014	8.90672e-11	8.53282e-10	0
scaffold150_120000	scaffold150	120000	18	120	138	29.532	108.468	0.0166851	0.0302421	0
scaffold150_130000	scaffold150	130000	18	109	127	27.178	99.822	0.0470593	0.0756206	0
scaffold150_140000	scaffold150	140000	17	224	241	51.574	189.426	5.62629e-08	3.39001e-07	0
scaffold150_150000	scaffold150	150000	5	115	120	25.68	94.32	4.16432e-06	1.71738e-05	0
scaffold150_160000	scaffold150	160000	31	232	263	56.282	206.718	0.000144024	0.000425344	0
scaffold150_170000	scaffold150	170000	21	333	354	75.756	278.244	1.28445e-12	1.58574e-11	0
scaffold150_180000	scaffold150	180000	13	263	276	59.064	216.936	1.37367e-11	1.45882e-10	0
scaffold150_190000	scaffold150	190000	11	277	288	61.632	226.368	3.47381e-13	4.70445e-12	0
scaffold150_200000	scaffold150	200000	19	179	198	42.372	155.628	5.12378e-05	0.00016723	0
scaffold150_210000	scaffold150	210000	10	220	230	49.22	180.78	2.87104e-10	2.56469e-09	0
scaffold150_220000	scaffold150	220000	15	193	208	44.512	163.488	6.05653e-07	2.99815e-06	0
scaffold150_230000	scaffold150	230000	10	186	196	41.944	154.056	2.64514e-08	1.6969e-07	0
scaffold151_10000	scaffold151	10000	37	99	136	29.104	106.896	0.09876	0.143967	0
scaffold151_20000	scaffold151	20000	24	42	66	14.124	51.876	0.00303582	0.00658859	1
scaffold151_0	scaffold151	0	0	0	0	0	0	NA	NA	0
scaffold151_30000	scaffold151	30000	0	0	0	0	0	NA	NA	0
scaffold151_40000	scaffold151	40000	0	0	0	0	0	NA	NA	0
scaffold152_0	scaffold152	0	10	125	135	28.89	106.11	7.36668e-05	0.000232335	0
scaffold152_10000	scaffold152	10000	55	302	357	76.398	280.602	0.00575636	0.011693	0
scaffold152_20000	scaffold152	20000	42	174	216	46.224	169.776	0.483443	0.559676	0
scaffold152_30000	scaffold152	30000	59	159	218	46.652	171.348	0.0414346	0.0675471	0
scaffold152_40000	scaffold152	40000	97	173	270	57.78	212.22	5.89205e-09	4.28088e-08	1
scaffold152_50000	scaffold152	50000	44	138	182	38.948	143.052	0.3612	0.43815	0
scaffold152_60000	scaffold152	60000	29	257	286	61.204	224.796	3.43209e-06	1.4401e-05	0
scaffold152_70000	scaffold152	70000	35	183	218	46.652	171.348	0.0543274	0.0857642	0
scaffold152_80000	scaffold152	80000	51	227	278	59.492	218.508	0.214292	0.281406	0
scaffold152_90000	scaffold152	90000	54	168	222	47.508	174.492	0.288059	0.361713	0
scaffold152_100000	scaffold152	100000	24	79	103	22.042	80.958	0.638063	0.699929	0
scaffold152_110000	scaffold152	110000	56	267	323	69.122	253.878	0.0750353	0.113154	0
scaffold152_120000	scaffold152	120000	26	129	155	33.17	121.83	0.160253	0.219115	0
scaffold152_130000	scaffold152	130000	46	224	270	57.78	212.22	0.0804614	0.120227	0
scaffold152_140000	scaffold152	140000	28	178	206	44.084	161.916	0.00628771	0.0126565	0
scaffold152_150000	scaffold152	150000	38	113	151	32.314	118.686	0.25922	0.330898	0
scaffold152_160000	scaffold152	160000	35	179	214	45.796	168.204	0.0719488	0.109203	0
scaffold152_170000	scaffold152	170000	18	66	84	17.976	66.024	0.994906	0.996228	0
scaffold152_180000	scaffold152	180000	50	87	137	29.318	107.682	1.64454e-05	5.93316e-05	1
scaffold152_190000	scaffold152	190000	99	131	230	49.22	180.78	1.21061e-15	2.21425e-14	1
scaffold152_200000	scaffold152	200000	70	147	217	46.438	170.562	9.61944e-05	0.00029614	1
scaffold152_210000	scaffold152	210000	46	123	169	36.166	132.834	0.0651165	0.100053	0
scaffold152_220000	scaffold152	220000	62	220	282	60.348	221.652	0.810435	0.847587	0
scaffold152_230000	scaffold152	230000	50	125	175	37.45	137.55	0.0207136	0.0365841	1
scaffold152_240000	scaffold152	240000	9	123	132	28.248	103.752	4.40975e-05	0.000145766	0
scaffold152_250000	scaffold152	250000	31	211	242	51.788	190.212	0.00112094	0.00269291	0
scaffold152_260000	scaffold152	260000	34	233	267	57.138	209.862	0.000555117	0.00143403	0
scaffold152_270000	scaffold152	270000	29	148	177	37.878	139.122	0.103719	0.150072	0
scaffold152_280000	scaffold152	280000	49	210	259	55.426	203.574	0.330264	0.406141	0
scaffold152_290000	scaffold152	290000	31	169	200	42.8	157.2	0.0419054	0.0682376	0
scaffold152_300000	scaffold152	300000	63	147	210	44.94	165.06	0.0023759	0.00528686	1
scaffold152_310000	scaffold152	310000	38	144	182	38.948	143.052	0.863958	0.893036	0
scaffold152_320000	scaffold152	320000	54	214	268	57.352	210.648	0.617603	0.68176	0
scaffold152_330000	scaffold152	330000	50	242	292	62.488	229.512	0.0747656	0.112816	0
scaffold152_340000	scaffold152	340000	28	163	191	40.874	150.126	0.0231275	0.0403659	0
scaffold152_350000	scaffold152	350000	39	152	191	40.874	150.126	0.740928	0.789713	0
scaffold152_360000	scaffold152	360000	30	85	115	24.61	90.39	0.220378	0.288088	0
scaffold152_370000	scaffold152	370000	8	103	111	23.754	87.246	0.000266402	0.000741617	0
scaffold152_380000	scaffold152	380000	31	184	215	46.01	168.99	0.0125605	0.023444	0
scaffold152_390000	scaffold152	390000	44	158	202	43.228	158.772	0.894635	0.918335	0
scaffold152_400000	scaffold152	400000	30	144	174	37.236	136.764	0.181047	0.243001	0
scaffold152_420000	scaffold152	420000	59	94	153	32.742	120.258	2.26643e-07	1.21014e-06	1
scaffold152_430000	scaffold152	430000	100	143	243	52.002	190.998	6.02155e-14	8.94504e-13	1
scaffold152_440000	scaffold152	440000	91	172	263	56.282	206.718	1.79061e-07	9.74398e-07	1
scaffold152_450000	scaffold152	450000	26	108	134	28.676	105.324	0.572987	0.642085	0
scaffold152_460000	scaffold152	460000	58	203	261	55.854	205.146	0.746025	0.794057	0
scaffold152_470000	scaffold152	470000	35	168	203	43.442	159.558	0.148541	0.205092	0
scaffold152_480000	scaffold152	480000	20	176	196	41.944	154.056	0.000132473	0.000394188	0
scaffold152_490000	scaffold152	490000	37	261	298	63.772	234.228	0.000155938	0.000457411	0
scaffold152_500000	scaffold152	500000	47	360	407	87.098	319.902	1.25806e-06	5.79083e-06	0
scaffold152_510000	scaffold152	510000	41	348	389	83.246	305.754	1.76361e-07	9.6152e-07	0
scaffold152_520000	scaffold152	520000	29	259	288	61.632	226.368	2.75282e-06	1.17849e-05	0
scaffold152_530000	scaffold152	530000	21	260	281	60.134	220.866	1.25386e-08	8.62493e-08	0
scaffold152_540000	scaffold152	540000	22	302	324	69.336	254.664	1.4352e-10	1.33436e-09	0
scaffold152_550000	scaffold152	550000	20	220	240	51.36	188.64	7.98474e-07	3.84284e-06	0
scaffold152_560000	scaffold152	560000	10	230	240	51.36	188.64	7.53328e-11	7.28147e-10	0
scaffold152_570000	scaffold152	570000	24	414	438	93.732	344.268	4.5058e-16	8.63329e-15	0
scaffold152_580000	scaffold152	580000	31	230	261	55.854	205.146	0.000176065	0.000509987	0
scaffold152_590000	scaffold152	590000	10	153	163	34.882	128.118	2.01448e-06	8.8628e-06	0
scaffold152_600000	scaffold152	600000	7	149	156	33.384	122.616	2.59616e-07	1.37056e-06	0
scaffold152_610000	scaffold152	610000	13	252	265	56.71	208.29	5.872e-11	5.75276e-10	0
scaffold152_620000	scaffold152	620000	20	250	270	57.78	212.22	2.0692e-08	1.35401e-07	0
scaffold152_630000	scaffold152	630000	10	210	220	47.08	172.92	1.09087e-09	8.88342e-09	0
scaffold152_640000	scaffold152	640000	21	257	278	59.492	218.508	1.81276e-08	1.20026e-07	0
scaffold152_650000	scaffold152	650000	20	286	306	65.484	240.516	2.29972e-10	2.08552e-09	0
scaffold152_660000	scaffold152	660000	18	5	23	4.922	18.078	2.95001e-11	2.98814e-10	1
scaffold152_670000	scaffold152	670000	55	30	85	18.19	66.81	2.13712e-22	7.92657e-21	1
scaffold152_680000	scaffold152	680000	34	26	60	12.84	47.16	2.72469e-11	2.77125e-10	1
scaffold152_410000	scaffold152	410000	0	0	0	0	0	NA	NA	0
scaffold152_690000	scaffold152	690000	0	0	0	0	0	NA	NA	0
scaffold153_0	scaffold153	0	24	122	146	31.244	114.756	0.1438	0.199676	0
scaffold153_10000	scaffold153	10000	37	194	231	49.434	181.566	0.046071	0.074246	0
scaffold153_20000	scaffold153	20000	45	251	296	63.344	232.656	0.00932942	0.017963	0
scaffold153_30000	scaffold153	30000	33	183	216	46.224	169.776	0.0282422	0.048167	0
scaffold153_40000	scaffold153	40000	35	134	169	36.166	132.834	0.826888	0.861247	0
scaffold153_50000	scaffold153	50000	41	192	233	49.862	183.138	0.156897	0.21507	0
scaffold153_60000	scaffold153	60000	63	224	287	61.418	225.582	0.819886	0.855394	0
scaffold153_70000	scaffold153	70000	17	128	145	31.03	113.97	0.00449868	0.00940175	0
scaffold153_80000	scaffold153	80000	49	178	227	48.578	178.422	0.945552	0.95794	0
scaffold153_90000	scaffold153	90000	54	257	311	66.554	244.446	0.0826105	0.122971	0
scaffold153_100000	scaffold153	100000	22	158	180	38.52	141.48	0.00267939	0.00588955	0
scaffold153_110000	scaffold153	110000	40	233	273	58.422	214.578	0.00655688	0.0131571	0
scaffold153_120000	scaffold153	120000	19	146	165	35.31	129.69	0.00196184	0.00445011	0
scaffold153_130000	scaffold153	130000	16	102	118	25.252	92.748	0.0378281	0.062301	0
[truncated: 16,205 more rows]
