# Supplementary material for: Genomic divergence landscape in recurrently hybridizing Chironomus sister taxa suggests stable steady state between mutual gene flow and isolation
Source: Evol Lett. 2020 Nov 6;5(1):86–100. doi: 10.1002/evl3.204 (PMC7857304; doi:10.1002/evl3.204)
Supplement: Supplementary file 3 — Supplementary Material [file EVL3-5-86-s003.xlsx]

## Sheet: divergently selected genes
gene	scaff	start	end	gene_length	window_start	window_end	window_length	blast_bitscore50	go	posSel	divSel
maker-scaffold229-snap-gene-0.169	scaffold229	98857	100609	1752	90000	110000	20000				Y
maker-scaffold237-augustus-gene-0.296	scaffold237	427086	430569	3483	420000	440000	20000	Nuclear pore complex protein Nup107 OS	GO:0005643, GO:0017056		Y
maker-scaffold237-snap-gene-0.315	scaffold237	417908	422745	4837	410000	430000	20000	Zonadhesin OS			Y
maker-scaffold246-augustus-gene-0.289	scaffold246	286458	290311	3853	280000	300000	20000	Nicastrin OS	GO:0016485, GO:0016021		Y
maker-scaffold273-augustus-gene-0.130	scaffold273	43294	60339	17045	40000	70000	30000	Dynein heavy chain, cytoplasmic OS	GO:0030286, GO:0007018, GO:0003777, GO:0005524, GO:0005524, GO:0030286, GO:0007018, GO:0005524, GO:0003777		Y
maker-scaffold312-augustus-gene-0.269	scaffold312	87265	90982	3717	80000	100000	20000	Tubulin-specific chaperone D OS			Y
maker-scaffold312-augustus-gene-0.271	scaffold312	96743	102966	6223	90000	110000	20000				Y
maker-scaffold367-augustus-gene-0.66	scaffold367	47653	52360	4707	40000	60000	20000	ATP-dependent RNA helicase WM6 OS	GO:0005524, GO:0003676, GO:0005524, GO:0003676, GO:0005524, GO:0003676		Y
maker-scaffold506-augustus-gene-0.115	scaffold506	30059	42724	12665	30000	50000	20000		GO:0005000, GO:0004930, GO:0007186, GO:0016021		Y
maker-scaffold506-augustus-gene-0.116	scaffold506	44587	51349	6762	40000	60000	20000		GO:0007165		Y
maker-scaffold506-augustus-gene-0.124	scaffold506	53692	69153	15461	50000	70000	20000		GO:0005509, GO:0005515		Y
snap_masked-scaffold591-processed-gene-0.205	scaffold591	528314	530392	2078	520000	540000	20000	Protein-tyrosine sulfotransferase OS			Y
maker-scaffold673-augustus-gene-0.262	scaffold673	468124	472599	4475	460000	480000	20000		GO:0005506, GO:0016705, GO:0055114, GO:0005509, GO:0020037		Y
maker-scaffold673-augustus-gene-1.285	scaffold673	628181	631806	3625	620000	640000	20000		GO:0035556, GO:0009190, GO:0016849		Y
maker-scaffold673-augustus-gene-1.311	scaffold673	618650	620048	1398	610000	630000	20000		GO:0005737, GO:0046872, GO:0019509		Y
maker-scaffold673-snap-gene-0.327	scaffold673	455267	464847	9580	450000	470000	20000				Y
maker-scaffold673-snap-gene-0.328	scaffold673	465390	470244	4854	460000	480000	20000		GO:0005515		Y
maker-scaffold78-augustus-gene-0.295	scaffold78	159489	171430	11941	150000	180000	30000	Lissencephaly-1 homolog OS	GO:0005515		Y

## Sheet: lis of positive selected genes
gene	scaff	start	end	gene_length	window_start	window_end	window_length	blast_bitscore50	go
maker-scaffold139-augustus-gene-0.182	scaffold139	13731	26261	12530	10000	30000	20000		GO:0005515, GO:0005515
maker-scaffold141-augustus-gene-0.80	scaffold141	14210	18547	4337	10000	20000	10000		GO:0016717, GO:0006629, GO:0055114
maker-scaffold154-augustus-gene-0.422	scaffold154	203622	206978	3356	200000	210000	10000	Neutral alpha-glucosidase AB OS	GO:0003824, GO:0005975, GO:0030246, GO:0004553
genemark-scaffold211-processed-gene-1.103	scaffold211	1137317	1144032	6715	1130000	1150000	20000	RING finger protein unkempt OS	GO:0046872
maker-scaffold211-augustus-gene-0.235	scaffold211	323097	327530	4433	320000	330000	10000	Probable G-protein coupled receptor Mth-like 5 OS	GO:0004888, GO:0004930, GO:0007186, GO:0016021, GO:0007166
maker-scaffold211-augustus-gene-1.519	scaffold211	969143	975439	6296	960000	980000	20000		GO:0003676
maker-scaffold215-augustus-gene-0.174	scaffold215	21131	30654	9523	20000	40000	20000	PDZ domain-containing protein 2 OS	GO:0005515
maker-scaffold249-augustus-gene-0.299	scaffold249	723230	724395	1165	720000	730000	10000
maker-scaffold266-augustus-gene-0.71	scaffold266	114568	116324	1756	110000	120000	10000	Protein takeout OS
maker-scaffold314-augustus-gene-0.98	scaffold314	89067	93513	4446	80000	100000	20000	Phosphatidylinositol 4,5-bisphosphate 3-kinase catalytic subunit delta isoform OS	GO:0016303, GO:0016301, GO:0048015, GO:0046854
maker-scaffold332-augustus-gene-0.246	scaffold332	388208	390826	2618	380000	400000	20000	SET and MYND domain-containing protein DDB_G0273589 OS	GO:0005515, GO:0005515
maker-scaffold369-augustus-gene-0.405	scaffold369	486042	489494	3452	480000	490000	10000	Protein O-GlcNAcase OS
maker-scaffold378-augustus-gene-0.453	scaffold378	736693	738682	1989	730000	740000	10000
snap_masked-scaffold394-processed-gene-0.87	scaffold394	114083	115120	1037	110000	120000	10000		GO:0006508, GO:0004222, GO:0008270, GO:0008237
maker-scaffold424-augustus-gene-0.215	scaffold424	288203	291649	3446	280000	300000	20000	Eukaryotic translation initiation factor 5 OS	GO:0006413, GO:0005515, GO:0003743
maker-scaffold426-augustus-gene-0.406	scaffold426	794093	816074	21981	790000	820000	30000		GO:0005515, GO:0005515
maker-scaffold462-augustus-gene-0.71	scaffold462	54428	56070	1642	50000	60000	10000		GO:0046983
maker-scaffold484-snap-gene-1.355	scaffold484	667699	672863	5164	660000	680000	20000		GO:0016021, GO:0022857, GO:0055085
snap_masked-scaffold500-processed-gene-0.230	scaffold500	234116	237746	3630	230000	240000	10000		GO:0003824, GO:0009058
maker-scaffold541-augustus-gene-0.149	scaffold541	328605	333851	5246	320000	340000	20000
maker-scaffold557-augustus-gene-0.425	scaffold557	552126	556406	4280	550000	560000	10000
maker-scaffold631-augustus-gene-0.186	scaffold631	174186	180096	5910	170000	190000	20000		GO:0008299
maker-scaffold631-augustus-gene-0.187	scaffold631	182414	186437	4023	180000	190000	10000
maker-scaffold663-augustus-gene-0.130	scaffold663	143610	144546	936	140000	150000	10000	Short coiled-coil protein homolog OS
maker-scaffold698-augustus-gene-0.262	scaffold698	267591	268750	1159	260000	270000	10000
augustus_masked-scaffold70-processed-gene-0.16	scaffold70	7083	13679	6596	0	20000	20000		GO:0005856
maker-scaffold733-augustus-gene-0.97	scaffold733	37465	45261	7796	30000	50000	20000
maker-scaffold748-augustus-gene-0.32	scaffold748	25421	30366	4945	20000	40000	20000		GO:0005515
genemark-scaffold81-processed-gene-1.73	scaffold81	751459	758990	7531	750000	760000	10000
maker-scaffold86-augustus-gene-1.253	scaffold86	806965	808179	1214	800000	810000	10000		GO:0016592, GO:0006357, GO:0003712
maker-scaffold98-augustus-gene-0.168	scaffold98	222933	225417	2484	220000	230000	10000	ATP-binding cassette sub-family B member 10, mitochondrial OS	GO:0055085, GO:0016021, GO:0016887, GO:0005524, GO:0042626
